# Supplementary material for: Towards new sources of resistance to the currant-lettuce aphid (Nasonovia ribisnigri)
Source: Mol Breed. 2017 Jan 3;37(1):4. doi: 10.1007/s11032-016-0606-4 (PMC5209396; doi:10.1007/s11032-016-0606-4)
Supplement: Supplementary file 3 — Lettuce Specific KASP™ assay primer pairs.xlsx (ESM3) (XLSX 217 kb) [file 11032_2016_606_MOESM3_ESM.xlsx]

## Sheet: Table S3
Table S3 Lettuce Specific KASP assays (LKAM) used to make primer pairs. The SNP position and alternate alleles are contained within square brackets, psudochromosome and position in the draft L. sativa genome assembly ‘Lsat_1_v4’. The most significant BLAST alignment to TAIR 10 is included.
	CLS_S3_Sat.assembly ESTs								Most significant alignment when compared to TAIR 10
LKAM	used for alignment	Saladin	Iceberg	SNP	QC	Assay sequence	Pseudochromosome	LG_locus	At Number	Description
LS1_525	CLSM6983.b1_M17.ab1	G	T	G/T	Non control	CGAGGGTGACCGACCTGGACAAGTCGCACCTTGATCTTTTCTTTAATTT[G/T]CTCTTGCCCTTGCCTCTTGGTGTGCACGCTATCTTGTGATGATATGATGA	1	165491	AT1G10200	transcription factor LIM, putative, strong similarity to transcription factor Ntlim1 (Nicotiana tabacum) GI:5689136, LIM domain protein WLIM-1 (Helianthus annuus) GI:5070280 [ 15218450 NP_172491.1 CDS reverse ] SINGLE_SPLICE_VAR { CHROM_POS_START:3346679 CHROM_POS_END:3347765 } -=| MIDDLE_POINT:3347222 |=| CHROM_ID:1 |=| [( Arabidopsis_thaliana )] |=-
LS1_227	CLS_S3_Contig3456	T	G	T/G	Non control	AATCCACAGACACAAACTCAGCTAAGGATTTCAACGATYTACAAACTGG[T/G]GACAACAAAATAACCAAATTTGAGCGGACATCGACGGGATCATAGTGAAT	1	875757	AT5G52950	expressed protein, [ AT5G52950 15237316 NP_200107.1 CDS reverse ] SINGLE_SPLICE_VAR { CHROM_POS_START:21491113 CHROM_POS_END:21494165 } -=| MIDDLE_POINT:21492639 |=| CHROM_ID:5 |=| [( Arabidopsis_thaliana )] |=-
LS1_32	CLS_S3_Contig9120	C	T	C/T	Non control	GTGGGTCCAACACTGTTGAGAAAGTAGCTCACCAAATATCATGGGTTCT[C/T]GGAAGAACAGGGAGGCACTTATTCTTGACTGATAACCCACACCCTCCTCT	1	954338	AT1G10040	expressed protein, non-consensus GC donor splice site at exon boundary 21576 [ 42561885 NP_172475.3 CDS reverse ] MULTIPLE_SPLICE_VAR { CHROM_POS_START:3276110 CHROM_POS_END:3278466 } -=| MIDDLE_POINT:3277288 |=| CHROM_ID:1 |=| [( Arabidopsis_thaliana )] |=-
LS1_510	QGC14I21.yg.ab1	T	C	T/C	Non control	GAACTACCGCATCTTATTCGCCAAAGGAACCCTAATCCCCATATCACCA[T/C]TCCTGAGCTATCCAAGCTCATGCAATGGAAGCTCACTCGCGGGAAATGGA	1	2398624	AT3G12210	expressed protein [ AT3G12210 18399536 NP_566413.1 CDS forward ] MULTIPLE_SPLICE_VAR { CHROM_POS_START:3894850 CHROM_POS_END:3895886 } -=| MIDDLE_POINT:3895368 |=| CHROM_ID:3 |=| [( Arabidopsis_thaliana )] |=-
LS1_163	CLSZ3622.b1_L17.ab1	G	A	G/A	Non control	CAGAAGAGGTGAAGGAGAATAAACAAACTCAGCACGTAGGTGGACGCCG[G/A]CGTCGGCATCTGGTCTGTGAACCCAATGACAGAATGACAGTATTTGCTCA	1	2453768	-	no_hits_found
LS1_338	CLS_S3_Contig6225	C	G	C/G	Non control	GAACAACGGCAAAACGTGACCTGAGATCTCTTAATGAAACGTCGGAGAT[C/G]TTTACTCCGTCGACTATTATACGTCCTCCACATATTGGGTTGAGTCGGAA	1	58381953	AT2G07680	ABC transporter family protein [ AT2G07680 42568992 NP_178811.3 CDS forward ] SINGLE_SPLICE_VAR { CHROM_POS_START:3515959 CHROM_POS_END:3522488 } -=| MIDDLE_POINT:3519223 |=| CHROM_ID:2 |=| [( Arabidopsis_thaliana )] |=-
LS1_240	CLSM7824.b1_P11.ab1	C	T	C/T	Non control	ATCTCCTCCTTATCGCCGCCGCTGCAACCACCGTCTCCGCCACCGATCA[C/T]ATTGTAGGCGCCAACCGTGGTTGGAATCCTGGCATCAACTACACTCTCTG	1	58549494	AT5G15350	plastocyanin-like domain-containing protein, contains plastocyanin-like domain Pfam:PF02298 [ 15242279 NP_197039.1 CDS reverse ] SINGLE_SPLICE_VAR { CHROM_POS_START:4985187 CHROM_POS_END:4986157 } -=| MIDDLE_POINT:4985672 |=| CHROM_ID:5 |=| [( Arabidopsis_thaliana )] |=-
LS1_708	CLS_S3_Contig9888	T	G	T/G	Non control	GGGATACACCAATATTAGTTGCATGGGGGATATCGGACAAGTATCTTCC[T/G]CAGTCAATTGCAGAGGAGTTTCAAAAAGGAAACCCATCTGCAGTGACTGT	1	61052018	AT1G52510	hydrolase, alpha/beta fold family protein, low similarity to SP|P22643 Haloalkane dehalogenase (EC 3.8.1.5) {Xanthobacter autotrophicus} [ 22330196 NP_175660.2 CDS reverse ] MULTIPLE_SPLICE_VAR { CHROM_POS_START:19566708 CHROM_POS_END:19568929 } -=| MIDDLE_POINT:19567818 |=| CHROM_ID:1 |=| [( Arabidopsis_thaliana )] |=-
LS1_659	QGA5B21.yg.ab1	A	T	A/T	Non control	GTAGAAGACGGTTGTAACGGCAGAGCGTAACCACCAGACGAGGCGGAGC[A/T]GACTATGGAAATTACTAGGGTTTTGACTTTKGAAGTTGGACTGCGTTTAA	1	61075812	-	no_hits_found
LS1_611	CLS_S3_Contig10125	T	A	T/A	Non control	CTCATGATATCGAGCGTTACACCAGAGCCAAATTCATGGATTACACMAC[T/A]GATAACATGTCAATCTACCCWTCACCAACAGGTGTCATGATTGGACTTGA	1	61214795	AT1G80070	splicing factor, putative, strong similarity to splicing factor Prp8 (Homo sapiens) GI:3661610 [ 15220049 NP_178124.1 CDS forward ] SINGLE_SPLICE_VAR { CHROM_POS_START:30122945 CHROM_POS_END:30132467 } -=| MIDDLE_POINT:30127706 |=| CHROM_ID:1 |=| [( Arabidopsis_thaliana )] |=-
LS1_452	QGA19L17.yg.ab1	G	A	G/A	Non control	CTTTGCAAAAAGTTTTGGACATGACGGCTGATTGGACTGCAGAAGAAAG[G/A]CTAATGTTGAGAAATAAGGTGCCTGTAAGTGGTCTGAAAACCCCATTCCG	1	61224285	AT4G23100	glutamate-cysteine ligase / gamma-glutamylcysteine synthetase (GSH1), identical to glutamate-cysteine ligase SP:P46309 from (Arabidopsis thaliana) [ 15236390 NP_194041.1 CDS reverse ] MULTIPLE_SPLICE_VAR { CHROM_POS_START:12103469 CHROM_POS_END:12106762 } -=| MIDDLE_POINT:12105115 |=| CHROM_ID:4 |=| [( Arabidopsis_thaliana )] |=-
LS1_328	CLS_S3_Contig7657	T	G	T/G	Non control	TCACCAGGTTAAATCCACCCTAAAATCRTCTCTTCGCGTATTTATTATT[T/G]AAGGGTTTGAATCTCTTATTAGTTCCTTCATTCTTCTCTTCAGATCCACC	1	65075538	AT4G32850	similar to nucleotidyltransferase family protein [Arabidopsis thaliana] (TAIR:At1g17980.1) [ 79326212 NP_001031779.1 CDS forward ] MULTIPLE_SPLICE_VAR { CHROM_POS_START:15850138 CHROM_POS_END:15854447 } -=| MIDDLE_POINT:15852292 |=| CHROM_ID:4 |=| [( Arabidopsis_thaliana )] |=-
LS1_271	QGA6B10.yg.ab1	G	A	G/A	Non control	GGCAGCCAAAGCATATGAACTTGGTCTGGCGAGTCGTCTTCCTCAACCA[G/A]AAGATCTTGTGGCATATGCAGAGAGTTGCATGTATARCCCCAAGTATCGC	1	65118113	AT1G79750	malate oxidoreductase, putative, similar to malate oxidoreductase (NADP-dependent malic enzyme) GB:P34105 (Populus balsamifera subsp. trichocarpa) [ 15219980 NP_178093.1 CDS reverse ] SINGLE_SPLICE_VAR { CHROM_POS_START:30012548 CHROM_POS_END:30016072 } -=| MIDDLE_POINT:30014310 |=| CHROM_ID:1 |=| [( Arabidopsis_thaliana )] |=-
LS1_119	CLS_S3_Contig6501	T	C	T/C	Non control	TTCATCGGAAGTCAGATTCRGGAACAATTCCAGAACAGAAAGTCGATAT[T/C]AGTATTACTGATTCTTGCTCTCAAATGATTCTTCAGCTTCATGATGTGTA	1	65544582	AT3G13690	protein kinase family protein, contains protein kinase domain, Pfam:PF00069 [ 15231330 NP_187982.1 CDS forward ] SINGLE_SPLICE_VAR { CHROM_POS_START:4486927 CHROM_POS_END:4490018 } -=| MIDDLE_POINT:4488472 |=| CHROM_ID:3 |=| [( Arabidopsis_thaliana )] |=-
LS1_612	CLSM12129.b1_A10.ab1	A	G	A/G	Non control	CCACGGGTGAACCGGACTCATCACGTGCACGCACAACAGATGCGAGCCC[A/G]GGTGCGGTCAACAACAAGGGGTCAAACATGACCCAGAGGAGCTCACCGGT	1	66615262	AT1G72710	casein kinase, putative, similar to casein kinase I, delta isoform (Arabidopsis thaliana) SWISS-PROT:P42158 [ 15218569 NP_177415.1 CDS forward ] SINGLE_SPLICE_VAR { CHROM_POS_START:27376215 CHROM_POS_END:27379840 } -=| MIDDLE_POINT:27378027 |=| CHROM_ID:1 |=| [( Arabidopsis_thaliana )] |=-
LS1_256	CLS_S3_Contig946	A	C	A/C	Non control	TTCTGRCCTCTGTTGCTGCTCTATCGCACAGATCATTTGCAAATGGTGA[A/C]TTGGAAACCGAGAGGACATTAGCAATAGTGAAACCAGATGGGGTTTTTGG	1	68278119	AT1G17410	nucleoside diphosphate kinase family protein, contains Pfam PF00334 : Nucleoside diphosphate kinase domain [ 42562123 NP_173184.2 CDS reverse ] SINGLE_SPLICE_VAR { CHROM_POS_START:5968620 CHROM_POS_END:5969773 } -=| MIDDLE_POINT:5969196 |=| CHROM_ID:1 |=| [( Arabidopsis_thaliana )] |=-
LS1_522	CLSM20260.b1_H02.ab1	C	G	C/G	Non control	ATGAGCAATGGCAAAATGCTTGGATCATTCCTGCTTTCTGGCATGTTCT[C/G]TCTTTCTCTCTTCTGTGTGTCATTTGTGCTCTTTGGGCACCATCTCAGAA	1	68349005	AT1G72480	expressed protein [ AT1G72480 15218497 NP_177392.1 CDS reverse ] SINGLE_SPLICE_VAR { CHROM_POS_START:27289966 CHROM_POS_END:27292001 } -=| MIDDLE_POINT:27290983 |=| CHROM_ID:1 |=| [( Arabidopsis_thaliana )] |=-
LS1_666	CLS_S3_Contig2119	C	A	C/A	Non control	AGAAGGGTGTGTTCAAGAAAGGGGTGGCGCTAGATAGCTGTGCTACCTT[C/A]TTAATTGTCTCTGGTGGAAGCTCGAAGGAGCATCACTTTAGGCGAATCTT	1	68557434	-	no_hits_found
LS1_595	CLSM13586.b1_D13.ab1	C	T	C/T	Non control	ATTATGCAGCAGGTGCACTTGGCATGGGTGACAATTGGTCAGCCCAGAT[C/T]CCTGATGCTCAATGGGCTGGTGAGATGGCACAACCACCRATTGCTGGTGC	1	68922047	AT1G72370	40S ribosomal protein SA (RPSaA), identical to laminin receptor-like protein GB:U01955 (Arabidopsis thaliana) [ 15218458 NP_177381.1 CDS reverse ] MULTIPLE_SPLICE_VAR { CHROM_POS_START:27246810 CHROM_POS_END:27248504 } -=| MIDDLE_POINT:27247657 |=| CHROM_ID:1 |=| [( Arabidopsis_thaliana )] |=-
LS1_786	CLS_S3_Contig4894	C	T	C/T	Non control	TTCCGGACATCATCTTGAATTCCCCTGTATCAAAAGTATGGTACCGATC[C/T]GGAGAGTATTTCTTCTTTGTTTCTGGATCTCTTGTCGGCGCTGAGCTCCG	1	120125608	AT5G27490	integral membrane Yip1 family protein, contains Pfam domain, PF04893: Yip1 domain [ 30690667 NP_198101.2 CDS reverse ] SINGLE_SPLICE_VAR { CHROM_POS_START:9703133 CHROM_POS_END:9704656 } -=| MIDDLE_POINT:9703894 |=| CHROM_ID:5 |=| [( Arabidopsis_thaliana )] |=-
LS1_317	Lact_sati.DW143159	G	A	G/A	Non control	CCGCTAGAGGTCGGCGGTTGCTCAAGGTTCGAGAAGAGAAGAGGAAACG[G/A]GAATACGAACGACTTCACAATTATCCTTCTTGGGCTAAGGTATTAGAAGA	1	140114921	AT5G08400	expressed protein, predicted proteins, Arabidopsis thaliana and Synechocystis sp [ 22326661 NP_196457.2 CDS reverse ] MULTIPLE_SPLICE_VAR { CHROM_POS_START:2707226 CHROM_POS_END:2708912 } -=| MIDDLE_POINT:2708069 |=| CHROM_ID:5 |=| [( Arabidopsis_thaliana )] |=-
LS1_722	CLSX4524.b1_H04.ab1	G	T	G/T	Non control	ATTTCGTCTCTAGGGTTTTGTTATCCTCTCCGTTTTCAGTCACTACTAG[G/T]AATATCACAGCAACCACCTAATCTCTCCCCAAGGTTTAGGAAATGGCAGC	1	141718611	AT5G20720	20 kDa chaperonin, chloroplast (CPN21) (CHCPN10) (CPN20), identical to chloroplast 20 kDa chaperonin, chloroplast precursor (Protein Cpn21), chloroplast protein Cpn10, chloroplast chaperonin 10 (Ch-CPN10), SP|O65282 from (Arabidopsis thaliana) [ 30687936 NP_851045.1 CDS forward ] MULTIPLE_SPLICE_VAR { CHROM_POS_START:7015017 CHROM_POS_END:7016356 } -=| MIDDLE_POINT:7015686 |=| CHROM_ID:5 |=| [( A…
LS1_307	CLSS6043.b1_E24.ab1	A	C	A/C	Non control	ACGTATCGAGACGTCGAGGCGCCCACGAGAAAATTCAT[A/C]GTCTCCGAAGTAATCAAGTAAATCGAACCCGAGGCTGCCAAGCGTGGTTGTTTTCATTTGA	1	141828148	AT1G02330	expressed protein, contains similarity to hepatocellular carcinoma-associated antigen 59 GI:7158847 from (Homo sapiens) [ 18378951 NP_563649.1 CDS reverse ] SINGLE_SPLICE_VAR { CHROM_POS_START:462202 CHROM_POS_END:463521 } -=| MIDDLE_POINT:462861 |=| CHROM_ID:1 |=| [( Arabidopsis_thaliana )] |=-
LS1_718	CLS_S3_Contig6350	T	C	T/C	Non control	GAGAGGCTGCGAAGTTGATTAAAACCATTGTTGGGGTTGTTGAAGCTTG[T/C]CATTCTTTGGGTGTTATGCATCGAGACCTAAAGCCTGAAAATTTCCTCTT	1	141967155	AT1G35670	calcium-dependent protein kinase 2 (CDPK2), identical to calcium-dependent protein kinase (Arabidopsis thaliana) gi|604881|dbj|BAA04830 [ 15219693 NP_174807.1 CDS forward ] SINGLE_SPLICE_VAR { CHROM_POS_START:13206668 CHROM_POS_END:13209270 } -=| MIDDLE_POINT:13207969 |=| CHROM_ID:1 |=| [( Arabidopsis_thaliana )] |=-
LS1_234	CLSX5050.b1_C15.ab1	C	T	C/T	Non control	CGTTTTCCTGCCCGATTGTGTGAGAAACCTTCCTAGGCTTGAAATACTT[C/T]GCAGCGACATTGCAGGTGGCACCACCTATAAAAGAAGAGCAAGTGTTTTG	1	143160386	-	no_hits_found
LS1_447	CLS_S3_Contig1232	A	G	A/G	Non control	ATCAGATGTTCCGAATCGACGAGTTACAGAAGAAAACCATCCGTGAAGA[A/G]AGAGCTGTAACTGAGAAAATGGCGACTTTACAGGAGTCGTCGGCAGACAC	1	145481662	AT3G14880	DNA-binding protein-related, low similarity to tumor-related protein (Nicotiana glauca x Nicotiana langsdorffii) GI:688423, SP|O24160 TGACG-sequence specific DNA-binding protein TGA-2.1 {Nicotiana tabacum} [ 15231945 NP_188106.1 CDS forward ] SINGLE_SPLICE_VAR { CHROM_POS_START:5006572 CHROM_POS_END:5007696 } -=| MIDDLE_POINT:5007134 |=| CHROM_ID:3 |=| [( Arabidopsis_thaliana )] |=-
LS1_147	CLS_S3_Contig4126	T	C	T/C	Non control	CTCTTGCTGTCTTTCTTTGGGGGCTTTTGTTCCTGTTAAATTTATGGAT[T/C]GGCCATGGTGATGGTTATAGAGATAATCCTGAAGATCTTCCAAATGATTT	1	145756431	AT1G22882	expressed protein [ AT1G22882 30688103 NP_683323.2 CDS forward ] SINGLE_SPLICE_VAR { CHROM_POS_START:8099139 CHROM_POS_END:8101209 } -=| MIDDLE_POINT:8100174 |=| CHROM_ID:1 |=| [( Arabidopsis_thaliana )] |=-
LS1_44	QGD6K15.yg.ab1	G	A	G/A	Non control	GGGTGACACTATTTCACAAGAGAGAAATAAAAGGAGGGTTGTCACTTGT[G/A]CTAAAGAGGATATAATCAGTAACTTGCCTGAACACTTAATAGACTCAATC	1	146163620	AT1G13570	F-box family protein, contains F-box domain Pfam:PF00646 [ 15222887 NP_172814.1 CDS reverse ] SINGLE_SPLICE_VAR { CHROM_POS_START:4642525 CHROM_POS_END:4643927 } -=| MIDDLE_POINT:4643226 |=| CHROM_ID:1 |=| [( Arabidopsis_thaliana )] |=-
LS1_541	CLSM11856.b1_P12.ab1	A	T	A/T	Non control	CGGGGAACTTCTTTTTATCAAAATAAGAAGTTAACTCGTATCCCCGC[A/T]TGCCGTACATAGAACTATAGAAGCGTGAGGGACTACACATCGATAGAGCAGC	1	148569850	AT1G61730	DNA-binding storekeeper protein-related, contains Pfam profile: PF04504 protein of unknown function, DUF573 [ 18407307 NP_564784.1 CDS reverse ] SINGLE_SPLICE_VAR { CHROM_POS_START:22797112 CHROM_POS_END:22798242 } -=| MIDDLE_POINT:22797677 |=| CHROM_ID:1 |=| [( Arabidopsis_thaliana )] |=-
LS1_159	CLSY5528.b1_P13.ab1	T	G	T/G	Non control	CTCTACTCACAGTCGAAGAAACACTAGTTTTTACAGCTAAGCTCCGACT[T/G]AAYCTTCCTAACGTTGAGCTGAGATCACGGGTCAAGTCGTTAATCCAKGA	1	148798055	AT2G13610	ABC transporter family protein [ AT2G13610 15225446 NP_178984.1 CDS reverse ] SINGLE_SPLICE_VAR { CHROM_POS_START:5680909 CHROM_POS_END:5682858 } -=| MIDDLE_POINT:5681883 |=| CHROM_ID:2 |=| [( Arabidopsis_thaliana )] |=-
LS1_326	CLS_S3_Contig4286	G	A	G/A	Non control	GTGGTACTGGTAAGGGTTATGTGGCTGCACCACCACTACCACCACCACC[G/A]GTGGTTGGTCCTACTTTGAAAGACGGTTATGAATCTGGTGGCCATAATCC	1	151049112	AT1G05340	expressed protein [ AT1G05340 18390510 NP_563734.1 CDS reverse ] SINGLE_SPLICE_VAR { CHROM_POS_START:1559078 CHROM_POS_END:1559645 } -=| MIDDLE_POINT:1559361 |=| CHROM_ID:1 |=| [( Arabidopsis_thaliana )] |=-
LS1_717	QGD11J18.yg.ab1	C	T	C/T	Non control	GAACCAGCACTTACATCTTCGCCTTCGTCTTTCCACTCTCTCTTCTCGC[C/T]GTAACAATCTTCACTGCCATCAACATCTCCGATAAACTCGACAGAGAATT	1	185772995	AT4G31560	expressed protein [ AT4G31560 15235993 NP_194884.1 CDS forward ] SINGLE_SPLICE_VAR { CHROM_POS_START:15295225 CHROM_POS_END:15296034 } -=| MIDDLE_POINT:15295629 |=| CHROM_ID:4 |=| [( Arabidopsis_thaliana )] |=-
LS1_425	CLSX469.b1_I21.ab1	G	T	G/T	Non control	AATCTACAAAATTKCCTGTTCAACAACAACCAGAGCCTTTTAAACTACC[G/T]GATGCRTCATTTCTTTTGAATTCGCCTTCATTGCCTTCRAATATGAGTGG	1	187598014	AT5G13470	expressed protein [ AT5G13470 15240636 NP_196851.1 CDS forward ] SINGLE_SPLICE_VAR { CHROM_POS_START:4318565 CHROM_POS_END:4319723 } -=| MIDDLE_POINT:4319144 |=| CHROM_ID:5 |=| [( Arabidopsis_thaliana )] |=-
LS1_304	CLSM14634.b1_C11.ab1	C	A	C/A	Non control	CCCGNGTTCACGGCAAATCTACTTAACTTTTCCGGCGGATAGTACTTTC[C/A]GRGAAGAAGACGTTTCCAATTACTTCAGCATGTATGGACCAGTTCAAGAT	1	188006603	AT3G51950	zinc finger (CCCH-type) family protein / RNA recognition motif (RRM)-containing protein, contains InterPro entry IPR000504: RNA-binding region RNP-1 (RNA recognition motif) (RRM), PF00642: Zinc finger C-x8-C-x5-C-x3-H type (and similar) [ 15231090 NP_190763.1 CDS reverse ] MULTIPLE_SPLICE_VAR { CHROM_POS_START:19289222 CHROM_POS_END:19291385 } -=| MIDDLE_POINT:19290303 |=| CHROM_ID:3 |=| [( Arabi…
LS1_622	CLS_S3_Contig8837	G	A	G/A	Non control	GTTGGTGGGTGGATTTAGATCGGAGAAGCTCTTGGCACTGTTCCATGAC[G/A]TCGAGTTTGCTCAAGGAACCAACTGTCATGGCAGCGATTTCAGCTTCGCC	1	188006982	AT3G51950	zinc finger (CCCH-type) family protein / RNA recognition motif (RRM)-containing protein, contains InterPro entry IPR000504: RNA-binding region RNP-1 (RNA recognition motif) (RRM), PF00642: Zinc finger C-x8-C-x5-C-x3-H type (and similar) [ 15231090 NP_190763.1 CDS reverse ] MULTIPLE_SPLICE_VAR { CHROM_POS_START:19289222 CHROM_POS_END:19291385 } -=| MIDDLE_POINT:19290303 |=| CHROM_ID:3 |=| [( Arabi…
LS1_53	QGB9E11.yg.ab1	G	T	G/T	Non control	GTTGAGATGGAATTAAGAATTCTAGGATCGATGCCATTAGGCTYCTTCC[G/T]TCTCCTATCAGAACATTTTTCAATGAGTTTCTCACGAAATAGCCCCATAT	1	190479707	-	no_hits_found
LS1_440	CLS_S3_Contig1114	C	T	C/T	Non control	CCTCTTCATCTACACTTCCTTYGCCGGCGAACAATCTCTCTTCTGAAAG[C/T]CCACCAACTTAACTTCGCCACCGATGCACCAAACGTCCTCATCAGCAGCC	1	193669134	-	no_hits_found
LS1_220	CLS_S3_Contig7320	C	T	C/T	Non control	GGAGTCGTCGAGTAACAAATTTGAATGAATAGAACCCCAATCATATCTT[C/T]TGCTACCATAATGGATGAACCTGGTAAAATAAAGAAAAAGATTCAAGTTG	1	194172870	-	no_hits_found
LS1_641	CLS_S3_Contig3923	T	C	T/C	Non control	ACTTGAATTACGATGTCAGTAGAGAGAGACGCTACATCCTCGAAGTACT[T/C]TTCAATGGACTCCGCCGTTTGGAATACAGAGGTTACGATTCCGCCGGGAT	1	194615839	AT3G24090	glucosamine--fructose-6-phosphate aminotransferase (isomerizing), putative / hexosephosphate aminotransferase, putative / glucosamine-6-phosphate synthase, putative / D-fructose-6-phosphate amidotransferase, putative / GLCN6P synthase, putative, similar to SP|O94808 Glucosamine--fructose-6-phosphate aminotransferase (isomerizing) 2 (EC 2.6.1.16) (Hexosephosphate aminotransferase 2) (D-fructose-6-…
LS1_183	CLS_S3_Contig10836	T	A	T/A	Non control	CTAGCTATAATGCTGCTTTAGCTGCTAGACCTATMTTGGAAGAACTTTC[T/A]GGTATACCTGTAACAATGGAGATTGCAAGTGATTTATTGGATAGACAGGC	1	194618609	AT3G24090	glucosamine--fructose-6-phosphate aminotransferase (isomerizing), putative / hexosephosphate aminotransferase, putative / glucosamine-6-phosphate synthase, putative / D-fructose-6-phosphate amidotransferase, putative / GLCN6P synthase, putative, similar to SP|O94808 Glucosamine--fructose-6-phosphate aminotransferase (isomerizing) 2 (EC 2.6.1.16) (Hexosephosphate aminotransferase 2) (D-fructose-6-…
LS1_35	CLS_S3_Contig9675	T	C	T/C	Non control	GCGTTATGTGGGATAGGTGGAGTGGGGAAGACCACAATGATGCAAAGAC[T/C]GAAGAAGGTTGCTAAAGAAAATAAAATGTTCAATTATATGGTTGAGGTAG	1	195827100	-	no_hits_found
LS1_616	QGA13J10.yg.ab1	T	A	T/A	Non control	TTTCTACACTTGTGTGATGGATGTACATTTGTTTGTAGAGGTTATTTAA[T/A]GTATTTCATTGGYGAAACTTTCTTGTTATCTTATGGTATTTCGGAAGGTA	1	195830501	AT5G12470	expressed protein [ AT5G12470 18416870 NP_568280.1 CDS reverse ] SINGLE_SPLICE_VAR { CHROM_POS_START:4044953 CHROM_POS_END:4047293 } -=| MIDDLE_POINT:4046123 |=| CHROM_ID:5 |=| [( Arabidopsis_thaliana )] |=-
LS1_80	CLS_S3_Contig2862	C	A	C/A	Non control	GCCGTCACAGTCACCACCGCCACCATACTCCCCTCAATCTCAAAATCGT[C/A]ACCCAAACTCGCAAAACCCATCTCTCWTTTACACTTAATAAGCTCCACAA	1	195833583	AT5G12470	expressed protein [ AT5G12470 18416870 NP_568280.1 CDS reverse ] SINGLE_SPLICE_VAR { CHROM_POS_START:4044953 CHROM_POS_END:4047293 } -=| MIDDLE_POINT:4046123 |=| CHROM_ID:5 |=| [( Arabidopsis_thaliana )] |=-
LS1_479	CLS_S3_Contig9228	C	T	C/T	Non control	CTGGCACAGTGATGCTGATATTTGCAATGGGTTTGTATGGATTATTCAT[C/T]AGTAATGCACCTGGTAATGTAGCACCAGCAGATGATCGTGCTCTCAAGGG	1	196683375	AT5G13720	expressed protein [ AT5G13720 15240692 NP_196876.1 CDS forward ] SINGLE_SPLICE_VAR { CHROM_POS_START:4427963 CHROM_POS_END:4429032 } -=| MIDDLE_POINT:4428497 |=| CHROM_ID:5 |=| [( Arabidopsis_thaliana )] |=-
LS1_774	CLSS2655.b1_N16.ab1	A	G	A/G	Non control	AGGCTATGTGTGTGATTGCTGCTAATACGGATGCTCCAGTTAGTGTTAA[A/G]TGTCGTATTGGTGTTGATGATCATGATTCATATGAACAACTCTGTGATTT	1	200333757	AT3G63510	nitrogen regulation family protein, contains Pfam domain PF01207: Dihydrouridine synthase (Dus) [ 18412825 NP_567149.1 CDS forward ] SINGLE_SPLICE_VAR { CHROM_POS_START:23461562 CHROM_POS_END:23463657 } -=| MIDDLE_POINT:23462609 |=| CHROM_ID:3 |=| [( Arabidopsis_thaliana )] |=-
LS1_743	CLS_S3_Contig1878	T	C	T/C	Non control	CAAAAGTAGCCATATTCCCACTTGTGAGTATTACAACATCCTTTGTTGC[T/C]GAGGAAGAGACTATAGAACGAATGAATAGAGAAGCAATCGAAGTTCAAAA	1	200655070	AT1G51340	MATE efflux family protein, contains Pfam profile PF01554: MatE [ 42571819 NP_974000.1 CDS forward ] MULTIPLE_SPLICE_VAR { CHROM_POS_START:19035689 CHROM_POS_END:19038349 } -=| MIDDLE_POINT:19037019 |=| CHROM_ID:1 |=| [( Arabidopsis_thaliana )] |=-
LS1_543	QGA10C20.yg.ab1	G	C	G/C	Non control	TGAACGGGGAGGAGTTTGGGAAACTGAAAAGGTCGTCTTCTTTTGAGCT[G/C]AAGAACAATGGCGGCGGTGGAGGAGGAGGAGGAGGAGGCGGCACGGATGA	1	200869097	AT2G41900	zinc finger (CCCH-type) family protein, contains Pfam domain, PF00642: Zinc finger C-x8-C-x5-C-x3-H type (and similar) and Pfam domain, PF00023: Ankyrin repeat [ 18405834 NP_565962.1 CDS forward ] SINGLE_SPLICE_VAR { CHROM_POS_START:17498430 CHROM_POS_END:17500580 } -=| MIDDLE_POINT:17499505 |=| CHROM_ID:2 |=| [( Arabidopsis_thaliana )] |=-
LS1_153	CLS_S3_Contig8048	G	A	G/A	Non control	TGATTTCTTCTCTTTAAGAATTGTTTAATCAGTTCRACTTTTGCACAAC[G/A]TGATACTCATGTTTGATTTTGTTAGTTTACAATATGTTTGTTGGTTCAGG	1	202263793	-	no_hits_found
LS1_79	CLS_S3_Contig2093	G	A	G/A	Non control	CTCATTAAACTTTCTCTAATCAGACTATTAGGGTTTTTGTGAATGTCAC[G/A]GGCATCAACAAGGCTTTCATGCTTGCTATACTCTGATTCGTAATCTGATA	1	202264256	-	no_hits_found
LS1_710	CLSM13691.b1_E16.ab1	T	C	T/C	Non control	TTTTAAAGATCTTAAAGTCTTTCGGGAGTGGAAGAAGTGTGTAGATTCA[T/C]GTTTTAAGTATCATRAAATCCCTCGCGAAAGGCAAGGACAACTTGTAGCC	1	205026165	-	no_hits_found
LS1_400	QGC22C21.yg.ab1	G	A	G/A	Non control	TTAGTGTCGGCATTGGTTTGTATGAAGCTTCACGACAATTAAACTATGA[G/A]CAGCTTCAACCCCATTCCATAACCACCGTGTCATGATACTCGCGTACCTT	1	207327277	AT5G26880	tRNA/rRNA methyltransferase (SpoU) family protein, low similarity to tRNA (Gm18) methyltransferase (Thermus thermophilus) GI:11079208 [ 30690444 NP_198040.2 CDS reverse ] SINGLE_SPLICE_VAR { CHROM_POS_START:9457953 CHROM_POS_END:9459193 } -=| MIDDLE_POINT:9458573 |=| CHROM_ID:5 |=| [( Arabidopsis_thaliana )] |=-
LS1_662	CLSM7650.b1_D18.ab1	A	T	A/T	Non control	ATGAAGGATTGTAAACATATCTAAATTAAAGCGTGCTTCGTATGTGTAT[A/T]AGTTACGAATATGTACTTATAGTATGAATAAAATATCCTTTTTGTCTGTG	1	208621170	AT5G48020	expressed protein [ AT5G48020 18422862 NP_568689.1 CDS reverse ] SINGLE_SPLICE_VAR { CHROM_POS_START:19480114 CHROM_POS_END:19482016 } -=| MIDDLE_POINT:19481065 |=| CHROM_ID:5 |=| [( Arabidopsis_thaliana )] |=-
LS1_110	CLSM19510.b1_L06.ab1	A	G	A/G	Non control	CCACCAAGCTCGACTTGTGATGGAAGTGACCGGATGAAGAGGGTGTGGA[A/G]GAGATCAGGACGGGAAAAGAATGTTGTTGAGGAGATCTGGACTGATTTGG	1	209158097	-	no_hits_found
LS1_251	QGI5D11.yg.ab1	A	G	A/G	Non control	TGAAATGTTATGAATCAAGCCCTCTCACCACGGATCCTWCGAGCAAGCT[A/G]CATATCTTTGGGCATAATTGTGACCCTCTTAGCATGAATAGCACAAAGAT	1	209159166	AT5G65360	histone H3, identical to histone H3 from Zea mays SP|P05203, Medicago sativa GI:166384, Encephalartos altensteinii SP|P08903, Pisum sativum SP|P02300 [ 15238433 NP_201339.1 CDS reverse ] SINGLE_SPLICE_VAR { CHROM_POS_START:26137325 CHROM_POS_END:26137735 } -=| MIDDLE_POINT:26137530 |=| CHROM_ID:5 |=| [( Arabidopsis_thaliana )] |=-
LS1_27	QGB5P04.yg.ab1	G	T	G/T	Non control	TTTCCTCGGTGGACGTGGTTGTGTGAACTTGTGGCTGATCAGTTATCCA[G/T]TAATAATTCATTTRTAATCCATTAATATATGTGATGAGATAAATGAACTA	1	209525533	AT3G27890	NADPH-dependent FMN reductase family protein, contains Pfam profile: PF03358 NADPH-dependent FMN reductase [ 15232856 NP_189427.1 CDS reverse ] SINGLE_SPLICE_VAR { CHROM_POS_START:10352044 CHROM_POS_END:10353175 } -=| MIDDLE_POINT:10352609 |=| CHROM_ID:3 |=| [( Arabidopsis_thaliana )] |=-
LS1_254	CLSS10702.b1_L12.ab1	T	C	T/C	Non control	ACTCCACGTTAGCACCCAAACCGAYCATCAACGTTGCTGCCATCTGTGG[T/C]TCCATTCGCAAAGCTTCCTTCCATCGATGGCCTCATCCGCGCCGCCATTG	1	209526174	AT3G27890	NADPH-dependent FMN reductase family protein, contains Pfam profile: PF03358 NADPH-dependent FMN reductase [ 15232856 NP_189427.1 CDS reverse ] SINGLE_SPLICE_VAR { CHROM_POS_START:10352044 CHROM_POS_END:10353175 } -=| MIDDLE_POINT:10352609 |=| CHROM_ID:3 |=| [( Arabidopsis_thaliana )] |=-
LS1_607	QGI11N04.yg.ab1	G	A	G/A	Non control	TGCTAAGGACTGTTTGAATGGAAATTTGGCTGCTATGTTAAGTTTTCTT[G/A]ATCAATTTTGGTCATTAGTTTTTTTTTTGTTGGATTTATAGTTTGTTTTA	1	209658858	AT4G18740	expressed protein [ AT4G18740 30684516 NP_193609.2 CDS reverse ] MULTIPLE_SPLICE_VAR { CHROM_POS_START:10303554 CHROM_POS_END:10304490 } -=| MIDDLE_POINT:10304022 |=| CHROM_ID:4 |=| [( Arabidopsis_thaliana )] |=-
LS1_264	CLS_S3_Contig4385	G	A	G/A	Non control	CCGATGCTAAAATAAGCCGCCCTCCCTCAAATTTCACGAAGAGGTCACC[G/A]ATCCCGTCAATAGAAAGAGTACAGCAAGATGAGGTGAAGAGTGAGAGTGA	1	209659055	AT4G18740	expressed protein [ AT4G18740 30684516 NP_193609.2 CDS reverse ] MULTIPLE_SPLICE_VAR { CHROM_POS_START:10303554 CHROM_POS_END:10304490 } -=| MIDDLE_POINT:10304022 |=| CHROM_ID:4 |=| [( Arabidopsis_thaliana )] |=-
LS1_465	CLSX1811.b1_E22.ab1	C	A	C/A	Non control	CGAGAGTGATGATGGTTGTGCCATTATTGAGGGTTGTGGCGTTGTTTGC[C/A]ACTGCTACTGCTACAATTGTCATGGCTCTTAACAAAGAGGCACACACTTT	1	211079036	AT4G20390	integral membrane family protein, contains TIGRFAM TIGR01569 : plant integral membrane protein TIGR01569 [ 15237068 NP_193772.1 CDS forward ] SINGLE_SPLICE_VAR { CHROM_POS_START:11007079 CHROM_POS_END:11007880 } -=| MIDDLE_POINT:11007479 |=| CHROM_ID:4 |=| [( Arabidopsis_thaliana )] |=-
LS1_674	CLS_S3_Contig485	T	C	T/C	Non control	TAGAGTTTCCACGTTTCTTTAGCTATTCTCTTGAAGATCGGATTATACC[T/C]CGGCACAAGATTCTTGTGGATAATCGTGTGAATTTCAAGCTTCGTTACAT	1	211166497	AT2G21710	mitochondrial transcription termination factor-related / mTERF-related, contains Pfam profile PF02536: mTERF [ 42569224 NP_179763.2 CDS forward ] SINGLE_SPLICE_VAR { CHROM_POS_START:9277966 CHROM_POS_END:9280387 } -=| MIDDLE_POINT:9279176 |=| CHROM_ID:2 |=| [( Arabidopsis_thaliana )] |=-
LS1_589	CLS_S3_Contig8364	C	A	C/A	Non control	TTTCCGCMACCATCGCCTCCCTCGCCTTCACCCGCCACCACTTGCCACC[C/A]ATATCCGCCTCCTCTCTCCACCATCCCCACTCCCAACAGGAAATTACTCC	1	211171688	AT2G21710	mitochondrial transcription termination factor-related / mTERF-related, contains Pfam profile PF02536: mTERF [ 42569224 NP_179763.2 CDS forward ] SINGLE_SPLICE_VAR { CHROM_POS_START:9277966 CHROM_POS_END:9280387 } -=| MIDDLE_POINT:9279176 |=| CHROM_ID:2 |=| [( Arabidopsis_thaliana )] |=-
LS1_411	CLSY4478.b1_K16.ab1	T	C	T/C	Non control	AAATCAACAGTGTGGATTCCAGAGCTGAAGCTGGACAAGGAAGAATAGT[T/C]GATACATTAAATTCTAGGGTTTCACCTTTCTCAATCAGCGATGGAACAAC	1	212079182	AT1G29800	similar to zinc finger (FYVE type) family protein [Arabidopsis thaliana] (TAIR:At3g43230.1) [ 79355914 NP_174273.3 CDS forward ] MULTIPLE_SPLICE_VAR { CHROM_POS_START:10432720 CHROM_POS_END:10435161 } -=| MIDDLE_POINT:10433940 |=| CHROM_ID:1 |=| [( Arabidopsis_thaliana )] |=-
LS1_509	CLS_S3_Contig8114	C	A	C/A	Non control	TCGGAGAATTAGCCGGACTAGCAGTTGGAGCAACAGTTTTACTCAATGT[C/A]ATGTTTGCAGGGCCGATATCAGGGGCATCAATGAACCCAGCAAGGAGTTT	1	212712438	AT4G18910	aquaglyceroporin / NOD26-like major intrinsic protein 2 (NLM2), contains Pfam profile: MIP PF00230 [ 15234059 NP_193626.1 CDS forward ] SINGLE_SPLICE_VAR { CHROM_POS_START:10366222 CHROM_POS_END:10368190 } -=| MIDDLE_POINT:10367206 |=| CHROM_ID:4 |=| [( Arabidopsis_thaliana )] |=-
LS1_657	QGC23E08.yg.ab1	G	T	G/T	Non control	RCATGGTGCTAAAGTGAATGTGCCATCAAAATACATCGTTGGGGACCTA[G/T]ACTTGATGTATAAAATGTTTGCCAATGACTACATACATGGTGATGGGTTT	1	213836606	AT2G26740	epoxide hydrolase, soluble (sEH), identical to ATsEH (Arabidopsis thaliana) GI:1109600 [ 15225781 NP_180242.1 CDS reverse ] SINGLE_SPLICE_VAR { CHROM_POS_START:11400226 CHROM_POS_END:11401335 } -=| MIDDLE_POINT:11400780 |=| CHROM_ID:2 |=| [( Arabidopsis_thaliana )] |=-
LS1_22	CLS_S3_Contig132	A	C	A/C	Non control	CGAATAACGATTTCACAACTCTCCACCTTGAATGGAAAAGGAAGTGTTT[A/C]TGTGAYAAGAAAATACTTAAATCGGTGCATATATACTATCGGGATGGGGA	1	214603561	AT5G45670	GDSL-motif lipase/hydrolase family protein, similar to family II lipases EXL3 GI:15054386, EXL1 GI:15054382, EXL2 GI:15054384 from (Arabidopsis thaliana) [ 15242458 NP_199379.1 CDS forward ] SINGLE_SPLICE_VAR { CHROM_POS_START:18545827 CHROM_POS_END:18547391 } -=| MIDDLE_POINT:18546609 |=| CHROM_ID:5 |=| [( Arabidopsis_thaliana )] |=-
LS1_73	CLS_S3_Contig9200	T	C	T/C	Non control	GGTGTGACAAGTTTTACGTAAATACCCTTCCACTTAATATCAGAAATTC[T/C]AAACTATTTCAGAAGTTACCTCCCATCCTCAGTGAGAAGGTGGACACATA	1	216557468	AT4G25300	oxidoreductase, 2OG-Fe(II) oxygenase family protein, similar to flavonol synthase (Petunia x hybrida)(GI:311658), anthocyanidin synthase (Torenia fournieri)(GI:12583673) [ 15235014 NP_194260.1 CDS forward ] MULTIPLE_SPLICE_VAR { CHROM_POS_START:12945273 CHROM_POS_END:12946652 } -=| MIDDLE_POINT:12945962 |=| CHROM_ID:4 |=| [( Arabidopsis_thaliana )] |=-
LS1_763	CLS_S3_Contig4900	A	C	A/C	Non control	TCGCTTCAYCCTCCTGATTCTCCGGCCAATCCTCGCCGTCTCTTTTGTA[A/C]TTTCGTTGCTTGTTTTCGGTTGGTTTTTGGCCTGGAAACTGCTACTGGTT	1	216970815	AT1G57540	expressed protein, contains similarity to T-box domain GI:5931592 from (Cynops pyrrhogaster) [ 18405948 NP_564723.1 CDS reverse ] MULTIPLE_SPLICE_VAR { CHROM_POS_START:21314143 CHROM_POS_END:21314880 } -=| MIDDLE_POINT:21314511 |=| CHROM_ID:1 |=| [( Arabidopsis_thaliana )] |=-
LS1_531	CLS_S3_Contig1597	G	T	G/T	Non control	CGATTAACGACTATAAGTAGATGCAAACCCAAACTCAATTCCATATCTC[G/T]AATTGCTTGCTCAAGCTCAAGCTCAAGTTCCAGTCACAGCAATGCATTAC	1	250584141	AT5G44520	ribose 5-phosphate isomerase-related, low similarity to SP|P47968 Ribose 5-phosphate isomerase (EC 5.3.1.6) (Phosphoriboisomerase) {Mus musculus} [ 15241521 NP_199265.1 CDS reverse ] SINGLE_SPLICE_VAR { CHROM_POS_START:17951837 CHROM_POS_END:17953668 } -=| MIDDLE_POINT:17952752 |=| CHROM_ID:5 |=| [( Arabidopsis_thaliana )] |=-
LS1_756	QGB25B09.yg.ab1	A	T	A/T	Non control	TGCTGATGCKGCGATCTCTTCTGTCCACACGATACCAAATGCATTCAAA[A/T]TACATAAATAGTATTTATGGTTGACAATTTTTTGTCTAGATAGTTACGTT	1	252813020	AT5G47780	glycosyl transferase family 8 protein, contains Pfam profile: PF01501 glycosyl transferase family 8 [ 18422837 NP_568688.1 CDS forward ] SINGLE_SPLICE_VAR { CHROM_POS_START:19365217 CHROM_POS_END:19367743 } -=| MIDDLE_POINT:19366480 |=| CHROM_ID:5 |=| [( Arabidopsis_thaliana )] |=-
LS1_93	CLS_S3_Contig5535	T	C	T/C	Non control	TTCATATGATTGGAATCTATGGTTCYGAGGGAATCGGAAAGACTTCAAT[T/C]GCGAAATCCATTTACAACCKATTGTATCTCCATTTCGAGAGTTCAAGCTT	2	11529440	AT5G36930	disease resistance protein (TIR-NBS-LRR class), putative, domain signature TIR-NBS-LRR exists, suggestive of a disease resistance protein [ 30692996 NP_198509.2 CDS reverse ] SINGLE_SPLICE_VAR { CHROM_POS_START:14585001 CHROM_POS_END:14589137 } -=| MIDDLE_POINT:14587069 |=| CHROM_ID:5 |=| [( Arabidopsis_thaliana )] |=-
LS1_333	CLS_S3_Contig2665	G	A	G/A	Non control	AGGTTGTAGATGCCATGCGCCAAACTGTAACAAACATGATCGGGACACT[G/A]CCCCCTCAGTTTTTTGCTGTAACTGTTACAACTGTAAGTATAAAAAGTTC	2	12139460	AT1G63610	expressed protein [ AT1G63610 42571975 NP_974078.1 CDS reverse ] MULTIPLE_SPLICE_VAR { CHROM_POS_START:23587338 CHROM_POS_END:23589262 } -=| MIDDLE_POINT:23588300 |=| CHROM_ID:1 |=| [( Arabidopsis_thaliana )] |=-
LS1_42	CLSX3051.b1_F20.ab1	A	C	A/C	Non control	CTGCATGGTCTTTTGCTTCATCTCAACCTCAGCTGGCTTCAAGGCAAGA[A/C]AAGTTTTTTCCACGCTGTACCCCTAGAAATTCTGGGCCACAGTCTCGTGA	2	12209471	AT1G42430	expressed protein [ AT1G42430 30693557 NP_174971.2 CDS forward ] SINGLE_SPLICE_VAR { CHROM_POS_START:15893953 CHROM_POS_END:15896790 } -=| MIDDLE_POINT:15895371 |=| CHROM_ID:1 |=| [( Arabidopsis_thaliana )] |=-
LS1_610	CLSM12381.b1_I23.ab1	A	G	A/G	Non control	AAGGAGAAAATTGAGGAAAAAATTGAAGAAATCAAGGAAAAGGTCGAGT[A/G]TGAAGTAGAAGAGGCCAAAGAGAAACATAAGGAAAAGGAATATGAATCTA	2	13586069	AT2G22795	expressed protein [ AT2G22795 30681829 NP_850032.1 CDS reverse ] SINGLE_SPLICE_VAR { CHROM_POS_START:9704460 CHROM_POS_END:9706664 } -=| MIDDLE_POINT:9705562 |=| CHROM_ID:2 |=| [( Arabidopsis_thaliana )] |=-
LS1_63	CLS_S3_Contig10495	C	T	C/T	Non control	ATAAGGAAAAACTAAAGGAAGAAGTAGATGACGCCWAATACAAAATAGA[C/T]GAATTGAAGGAGAATGCCGAGTGCAAAGTGSAAGAGATTAAAGAGAAAAC	2	13586949	-	no_hits_found
LS1_90	CLS_S3_Contig8678	C	T	C/T	Non control	GTGAGTTGCTACAACTGCAAAAGCTGGAAAAGATTCAGGTAAGTGAATG[C/T]GATTTGGTAGAGGAGGTGTTTGAAGCCTTTGAAGGGACAAACAGTGGTTT	2	13742564	-	no_hits_found
LS1_630	CLS_S3_Contig11390	A	G	A/G	Non control	AATAGGAAAGTAATCGGAGCAAGGTATTACAGAACAATCGGCGATTACA[A/G]CACGCCAAGGGACATGAACGGACATGGGACCCACGTGGCCTCAACAGCCG	2	17169738	AT1G20160	subtilase family protein, similar to subtilisin-type protease precursor GI:14150446 from (Glycine max) [ 18394832 NP_564107.1 CDS reverse ] MULTIPLE_SPLICE_VAR { CHROM_POS_START:6990843 CHROM_POS_END:6993845 } -=| MIDDLE_POINT:6992344 |=| CHROM_ID:1 |=| [( Arabidopsis_thaliana )] |=-
LS1_361	CLS_S3_Contig1631	G	T	G/T	Non control	CGGCGATGAAAAAGACATCACATTAAGAGGATTAGAAGCTGTCAAGAAA[G/T]GCCAAAAGCTCTATATTGAATCCTACACATCTCTCCTTTCCTTTGGTATC	2	19898390	AT4G31790	diphthine synthase, putative (DPH5), similar to Diphthine synthase (Diphtamide biosynthesis methyltransferase) (DPH5) (SP:P32469) (Saccharomyces cerevisiae) [ 15236075 NP_194907.1 CDS forward ] MULTIPLE_SPLICE_VAR { CHROM_POS_START:15377485 CHROM_POS_END:15378536 } -=| MIDDLE_POINT:15378010 |=| CHROM_ID:4 |=| [( Arabidopsis_thaliana )] |=-
LS1_390	CLSS552.b1_P17.ab1	A	C	A/C	Non control	AAGGATGATGAATTAAAAGAATCATTGGTTTTCTTAAGAAATTCTGCTA[A/C]AGATGAGTTTAAGAAGCTTAGGAAGCAGATTGAGGGTGTRAAGGGTTGTA	2	19925856	AT2G34730	myosin heavy chain-related, low similarity to SP|P14105 Myosin heavy chain, nonmuscle (Cellular myosin heavy chain) {Gallus gallus} [ 30686193 NP_181020.2 CDS forward ] SINGLE_SPLICE_VAR { CHROM_POS_START:14661690 CHROM_POS_END:14664522 } -=| MIDDLE_POINT:14663106 |=| CHROM_ID:2 |=| [( Arabidopsis_thaliana )] |=-
LS1_751	CLS_S3_Contig3972	T	C	T/C	Non control	CGGAAATACAGTTTTAGGTTGGTTTGCTRTAAAATAAGCTTTTTATACG[T/C]AATGGTCGGGAGGATTTGATACATGGTAAAATGTAGAAATAATTGAATAA	2	19977803	-	no_hits_found
LS1_121	CLS_S3_Contig6324	G	T	G/T	Non control	TATACTATAAAGGAACTGCCATCATCAATCAGATATTTGTCTAGCCTAA[G/T]CCTCTTGAATCTCACAGACTGTTGGAATCTTGATAACATACCAAACTCYA	2	25062585	AT5G45200	disease resistance protein (TIR-NBS-LRR class), putative, domain signature TIR-NBS-LRR exists, suggestive of a disease resistance protein [ 15242334 NP_199333.1 CDS reverse ] SINGLE_SPLICE_VAR { CHROM_POS_START:18301194 CHROM_POS_END:18307559 } -=| MIDDLE_POINT:18304376 |=| CHROM_ID:5 |=| [( Arabidopsis_thaliana )] |=-
LS1_379	CLS_S3_Contig8350	C	T	C/T	Non control	TTACAACTGGAAGACCAATCAGTCACATTCGGTCAACAGCGTCTCGAAT[C/T]TGAAGATGATTACATCGGAAACCCAGGTGATTACATTGACGCAACTGGAT	2	27881839	AT5G64920	COP1-interacting protein (CIP8) / zinc finger (C3HC4-type RING finger) family protein, identical to COP1-interacting protein CIP8 (Arabidopsis thaliana) gi|5929906|gb|AAD56636 [ 15238295 NP_201297.1 CDS reverse ] SINGLE_SPLICE_VAR { CHROM_POS_START:25961564 CHROM_POS_END:25962568 } -=| MIDDLE_POINT:25962066 |=| CHROM_ID:5 |=| [( Arabidopsis_thaliana )] |=-
LS1_480	CLSX8049.b1_B22.ab1	T	C	T/C	Non control	CATGTTTGACATTCGTACCTGGTCATTATCTGGATTTCTGGATCCAAAC[T/C]ATGGATTTTGACTTTTGAGTGTATTTGCTAATAAAAAATAATTTCTTGAT	2	36245755	AT3G18410	NADH-ubiquinone oxidoreductase-related, similar to NADH-ubiquinone oxidoreductase 12 kDa subunit, mitochondrial precursor (EC 1.6.5.3) (EC 1.6.99.3) (Complex I-12KD) (CI-12KD). (Swiss-Prot:Q03015) (Neurospora crassa) [ 18401879 NP_566608.1 CDS forward ] SINGLE_SPLICE_VAR { CHROM_POS_START:6323209 CHROM_POS_END:6323767 } -=| MIDDLE_POINT:6323488 |=| CHROM_ID:3 |=| [( Arabidopsis_thaliana )] |=-
LS1_402	CLS_S3_Contig4101	C	T	C/T	Non control	CGGTTTTATATTTGTTACAGGAAGGAAATTTGTACTCTGGCTGTTGCAA[C/T]CATGTTTCATTTTTAGGCCCTTTGGCTATTGCAAAATCCCAACATTTTGA	2	59961983	-	no_hits_found
LS1_115	CLS_S3_Contig823	C	T	C/T	Non control	TCATCGACTCTAAGGGTGTCACCATGGGTGCTGTAAAGCGTTTGGATCG[C/T]TCAATAAATCWCGCAGATATCACATTTGGAACAGAGATCATGTTGCTTTC	2	63901424	AT3G46290	protein kinase, putative, similar to receptor-like protein kinase (Catharanthus roseus) gi|1644291|emb|CAA97692 [ 15231393 NP_190214.1 CDS forward ] SINGLE_SPLICE_VAR { CHROM_POS_START:17023994 CHROM_POS_END:17026486 } -=| MIDDLE_POINT:17025240 |=| CHROM_ID:3 |=| [( Arabidopsis_thaliana )] |=-
LS1_445	CLSS642.b1_C18.ab1	C	A	C/A	Non control	GTGATTGGGGAAGTGGATATGGTATAGCTGCAAAGGCTTTGACAGCTGT[C/A]ATAAGGGCTTATGATGGGCGTGGCCCACAAACAATGCTTACGTGTAGCAT	2	65820554	AT1G30540	ATPase, BadF/BadG/BcrA/BcrD-type family, contains Pfam PF01869: BadF/BadG/BcrA/BcrD ATPase family [ 18397556 NP_564358.1 CDS reverse ] SINGLE_SPLICE_VAR { CHROM_POS_START:10816933 CHROM_POS_END:10819154 } -=| MIDDLE_POINT:10818043 |=| CHROM_ID:1 |=| [( Arabidopsis_thaliana )] |=-
LS1_579	CLSS2840.b1_P13.ab1	G	A	G/A	Non control	AAGATGTTTCAAATTACTTCAGTATCTTTGGACCAGTTCAAGATGTAAG[G/A]ATTCCATATCAACAAAAACGGATGTTTGGATTTGTTACATTTGTTCTCCC	2	68226298	AT5G12440	zinc finger (CCCH-type) family protein, contains Pfam domain, PF00642: Zinc finger C-x8-C-x5-C-x3-H type (and similar) [ 30684113 NP_568277.2 CDS reverse ] SINGLE_SPLICE_VAR { CHROM_POS_START:4035892 CHROM_POS_END:4038311 } -=| MIDDLE_POINT:4037101 |=| CHROM_ID:5 |=| [( Arabidopsis_thaliana )] |=-
LS1_139	CLSM13156.b1_H01.ab1	T	C	T/C	Non control	ACACTTCGTCTACACCTTCGTCTCCGTCGCCTTTTAGTAACCAAAGATC[T/C]CCAAGAATCATCATCCCGAACAATGGGTTTCATCACATGAACCCTTCTCC	2	68227714	AT3G51950	zinc finger (CCCH-type) family protein / RNA recognition motif (RRM)-containing protein, contains InterPro entry IPR000504: RNA-binding region RNP-1 (RNA recognition motif) (RRM), PF00642: Zinc finger C-x8-C-x5-C-x3-H type (and similar) [ 15231090 NP_190763.1 CDS reverse ] MULTIPLE_SPLICE_VAR { CHROM_POS_START:19289222 CHROM_POS_END:19291385 } -=| MIDDLE_POINT:19290303 |=| CHROM_ID:3 |=| [( Arabi…
LS1_752	QGB14D02.yg.ab1	T	C	T/C	Non control	TCACCTTTCACTACATCATGATCATTACAAAGTTTGTAGCTTAGAAATT[T/C]GTAGATTGTTGTTGTTGTCATAAATCGGCCAATTTAGTTTTGGCTTTTCC	2	69231990	AT5G19380	expressed protein [ AT5G19380 18419900 NP_568373.1 CDS reverse ] SINGLE_SPLICE_VAR { CHROM_POS_START:6527019 CHROM_POS_END:6530447 } -=| MIDDLE_POINT:6528733 |=| CHROM_ID:5 |=| [( Arabidopsis_thaliana )] |=-
LS1_196	CLS_S3_Contig4854	A	C	A/C	Non control	GGCGACGGTGGCTGATTGAAGCGGTGCCACCGGTGGAACGATTTGAAGA[A/C]GACGGAGGAGAGGAGAAGAGGAAATTAATAAGTACGGTTTGCTCGTACGC	2	69240126	AT5G19380	expressed protein [ AT5G19380 18419900 NP_568373.1 CDS reverse ] SINGLE_SPLICE_VAR { CHROM_POS_START:6527019 CHROM_POS_END:6530447 } -=| MIDDLE_POINT:6528733 |=| CHROM_ID:5 |=| [( Arabidopsis_thaliana )] |=-
LS1_553	CLSY1348.b1_G02.ab1	C	T	C/T	Non control	AYTACTGTACAACGATCATTAAACCTCGGGTTTTCAGTCAAGTGTTGTT[C/T]CCAAAAGGTTCACATGGAAAGTAATGGAGAAATTAAAGCAAGAGGCGCTC	2	71864196	AT5G59440	thymidylate kinase family protein, similar to thymidylate kinase GI:291900 [ 30697225 NP_851222.1 CDS forward ] MULTIPLE_SPLICE_VAR { CHROM_POS_START:23988759 CHROM_POS_END:23989955 } -=| MIDDLE_POINT:23989357 |=| CHROM_ID:5 |=| [( Arabidopsis_thaliana )] |=-
LS1_405	QGB8I01.yg.ab1	G	A	G/A	Non control	GTGCTGAGCAAATAGCGAGAGTTCACGGAGGTCTCTGGTTCGACAAACA[G/A]CGTAGYTGACCATTCCAAAGGCGTTGATATTTTCCGGTGAGCCTTGACGG	2	71991948	-	no_hits_found
LS1_185	QGA10J11.yg.ab1	T	C	T/C	Non control	CTGTGGATGAAACACTCGTCCAAACGACACTACACTGTGCAAAGAAACA[T/C]GGCTACGAGCTCAGGATCAGGAGCGGAGGCCATGACTACGAGGGTCTATC	2	73780246	AT1G30700	FAD-binding domain-containing protein, similar to SP|P30986 reticuline oxidase precursor (Berberine-bridge-forming enzyme) (BBE) (Tetrahydroprotoberberine synthase) (Eschscholzia californica) [ 15221473 NP_174357.1 CDS forward ] SINGLE_SPLICE_VAR { CHROM_POS_START:10892605 CHROM_POS_END:10894419 } -=| MIDDLE_POINT:10893512 |=| CHROM_ID:1 |=| [( Arabidopsis_thaliana )] |=-
LS1_25	Lact_sati.DW133867	C	T	C/T	Non control	AAGCCAAAGGCGAAAGCAAGCCTTCCAATCGACTTCTTTTCTGAGTTCT[C/T]CTCAAGGTAATTTCCAATTCATTTTGGTGCATCACTATGATAAAAGAAAG	2	73899732	AT1G14740	expressed protein [ AT1G14740 18394157 NP_563958.1 CDS reverse ] SINGLE_SPLICE_VAR { CHROM_POS_START:5075445 CHROM_POS_END:5077727 } -=| MIDDLE_POINT:5076586 |=| CHROM_ID:1 |=| [( Arabidopsis_thaliana )] |=-
LS1_455	CLS_S3_Contig10642	A	G	A/G	Non control	AGCCTTGTTACAAAAGGTGGGGATTTCAGCTAATGAAACAGGAGAAAAA[A/G]TGGGGACCTTTGCATTGGCATATGCTGCGCACAAAGCTGCATCACCCATA	2	74232483	AT2G27290	expressed protein [ AT2G27290 18401383 NP_565645.1 CDS reverse ] SINGLE_SPLICE_VAR { CHROM_POS_START:11685664 CHROM_POS_END:11686843 } -=| MIDDLE_POINT:11686253 |=| CHROM_ID:2 |=| [( Arabidopsis_thaliana )] |=-
LS1_408	CLSX1618.b1_C21.ab1	T	A	T/A	Non control	ATTCGATCTCAGGGGCGTCGTTTCACTCAGGCTTACAAAATAAGAGAAA[T/A]TCTACGAGATTTCGGTGGTGAGTTCAGAGTAAACGAACGATCCCTAACCT	2	75058943	AT5G22120	expressed protein [ AT5G22120 22326968 NP_680198.1 CDS reverse ] SINGLE_SPLICE_VAR { CHROM_POS_START:7334615 CHROM_POS_END:7336758 } -=| MIDDLE_POINT:7335686 |=| CHROM_ID:5 |=| [( Arabidopsis_thaliana )] |=-
LS1_5	CLS_S3_Contig161	G	A	G/A	Non control	CAGCAACCTTCCACCGCCACGTCAGCATCAGCATCAACAGTGGGGCCCG[G/A]GAGACCATGGGAATATGAGCCTGAACCTAGTGGACATTTAATGCAACAAG	2	76705985	-	no_hits_found
LS1_295	CLSZ2907.b1_E08.ab1	A	G	A/G	Non control	ATTCTGTTGCAGAATCTTTTCGTGCTTTTATTGGAGAAAAAAGCATGGC[A/G]ACACAACTTGATGAGTTTGGCTTCTTGTATGATGAACCATCTTTTAAAGT	2	79008910	AT4G33470	histone deacetylase family protein, similar to histone deacetylase 10 isoform alpha (Homo sapiens) GI:15213865 [ 18418220 NP_567921.1 CDS reverse ] SINGLE_SPLICE_VAR { CHROM_POS_START:16102777 CHROM_POS_END:16105442 } -=| MIDDLE_POINT:16104109 |=| CHROM_ID:4 |=| [( Arabidopsis_thaliana )] |=-
LS1_127	CLS_S3_Contig1847	A	G	A/G	Non control	ATATCAATTATGAGAAGTCGATTCTTCTCAAAACATCTGATATCACAAA[A/G]AAAATGTTTCAAATCTTCCATTTCATGTTCTTCTGAGAAGTTAAATGGAC	2	79011959	AT4G33470	histone deacetylase family protein, similar to histone deacetylase 10 isoform alpha (Homo sapiens) GI:15213865 [ 18418220 NP_567921.1 CDS reverse ] SINGLE_SPLICE_VAR { CHROM_POS_START:16102777 CHROM_POS_END:16105442 } -=| MIDDLE_POINT:16104109 |=| CHROM_ID:4 |=| [( Arabidopsis_thaliana )] |=-
LS1_436	CLS_S3_Contig2729	G	A	G/A	Non control	CCCACCACCCACATCAACCACCACTAAAGTAGTACTGCCGCCTGGTGGC[G/A]GCGGTGGCAGGTTCCATTTATCCATTAAAGCTGTGAAATCACCTGAGTCT	2	79176548	AT1G74880	expressed protein [ AT1G74880 18410719 NP_565093.1 CDS reverse ] SINGLE_SPLICE_VAR { CHROM_POS_START:28133773 CHROM_POS_END:28134681 } -=| MIDDLE_POINT:28134227 |=| CHROM_ID:1 |=| [( Arabidopsis_thaliana )] |=-
LS1_329	CLS_S3_Contig6063	T	C	T/C	Non control	GCCAAAACAAGGTGGACATAAGTGTAAAGACTGGAACACCAGTTGTGTA[T/C]TCCAAGTATGCTGGAACAGAGGTTGAGTTCAATGGGACAAACCATCTGTT	2	81567928	AT5G20720	20 kDa chaperonin, chloroplast (CPN21) (CHCPN10) (CPN20), identical to chloroplast 20 kDa chaperonin, chloroplast precursor (Protein Cpn21), chloroplast protein Cpn10, chloroplast chaperonin 10 (Ch-CPN10), SP|O65282 from (Arabidopsis thaliana) [ 30687936 NP_851045.1 CDS forward ] MULTIPLE_SPLICE_VAR { CHROM_POS_START:7015017 CHROM_POS_END:7016356 } -=| MIDDLE_POINT:7015686 |=| CHROM_ID:5 |=| [( A…
LS1_109	CLSY4012.b1_H19.ab1	A	C	A/C	Non control	AAAGGGGTCATCACATGCACATGGACATCATAGTTCGGGTATACAACCA[A/C]ATGAGTTGAAACAATCACATTTTCAAGGAGACAAGACTCCTTCAAGAATG	2	81683665	AT1G34320	expressed protein, contains Pfam domain PF05003: protein of unknown function (DUF668) [ 15218580 NP_174692.1 CDS forward ] SINGLE_SPLICE_VAR { CHROM_POS_START:12520691 CHROM_POS_END:12524024 } -=| MIDDLE_POINT:12522357 |=| CHROM_ID:1 |=| [( Arabidopsis_thaliana )] |=-
LS1_372	CLS_S3_Contig5078	C	T	C/T	Non control	CTGTAAATTATGCTGCTATGAGTAGCATTTTAGCTCAACAGCAGTTTTA[C/T]CTGCAACAGATGCATGCTCAGAATTTTGGTGCAGGAAATGCTGCTTCTGG	2	81768155	AT3G16270	expressed protein, gene model [ AT3G16270 18401075 NP_566540.1 CDS forward ] SINGLE_SPLICE_VAR { CHROM_POS_START:5513707 CHROM_POS_END:5516546 } -=| MIDDLE_POINT:5515126 |=| CHROM_ID:3 |=| [( Arabidopsis_thaliana )] |=-
LS1_373	CLS_S3_Contig3812	T	G	T/G	Non control	GTCAACGAAGCTTCTAATATACCTCCGTCTGTAATTTTCACCTGTCCCG[T/G]GTGGCTTCTGTGCAACGGAGGTGATTAGGTAAGTGTCAAGAATGAGCAAC	2	88234943	-	no_hits_found
LS1_703	CLS_S3_Contig2983	A	G	A/G	Non control	GAACTACAAAGATTGAGAATCTTGAACAGAACATTGGAGCTTTATCTGT[A/G]AAGCTAACACCAGAAGATATGGCTGAACTTGAAGCTATTGCTTCAGCTGA	2	103240698	AT1G60710	aldo/keto reductase family protein, contains Pfam profile PF00248: oxidoreductase, aldo/keto reductase family [ 18406861 NP_564761.1 CDS reverse ] SINGLE_SPLICE_VAR { CHROM_POS_START:22358738 CHROM_POS_END:22360292 } -=| MIDDLE_POINT:22359515 |=| CHROM_ID:1 |=| [( Arabidopsis_thaliana )] |=-
LS1_652	CLS_S3_Contig86	G	A	G/A	Internal control	TGGTATGGTGGTGGTGGGGATTTTACAGGCGGAGGAGGTGAAGTGTAAT[G/A]GTATGGTGGTGGTGGGGATTTAACTGGTGGCGGGGGTGATGTGTAATGAT	2	104710168	-	no_hits_found
LS1_660	CLSM9906.b1_D06.ab1	A	G	A/G	Internal control	TGGTATGGTGGTGGTGGGGATTTTACAGGCGGAGGAGGTGAAGTGTAAT[A/G]GTATGGTGGTGGTGGGGATTTAACTGGTGGCGGGGGTGATGTGTAATGAT	2	104710168	-	no_hits_found
LS1_467	CLS_S3_Contig7346	G	C	G/C	Non control	TCTTCTTCTTCATGCTCGAAACCTAAATTTACTCTCAATTCCTCTCCTT[G/C]TTCATCGTTTACTTCTTATCCGTTCGGGAAATGCCTTCGGTGGAATGYCC	2	107743793	AT4G26370	antitermination NusB domain-containing protein, contains Pfam profile: PF01029 NusB family [ 18416739 NP_567745.1 CDS reverse ] MULTIPLE_SPLICE_VAR { CHROM_POS_START:13334108 CHROM_POS_END:13336162 } -=| MIDDLE_POINT:13335135 |=| CHROM_ID:4 |=| [( Arabidopsis_thaliana )] |=-
LS1_735	CLS_S3_Contig909	C	G	C/G	Non control	GCATTCCAGACCACCGTCTCCACGTTTCTAATTTGTCGCCTTCAGGACG[C/G]CTCCACTGTATTGGGTGGGTTTCGGTCTATCTTTTCCCTCTAGACTCCGT	2	107910461	-	no_hits_found
LS1_691	CLS_S3_Contig5104	C	T	C/T	Non control	TACATGTCTTCTGAGATTCATGGAAAATTCGCTATCATTTCTATTAAAG[C/T]CACTCTAATAATGCAAGCAATTGGGTTCTCAGTGAGGTCATTATCATCAC	2	107999152	AT1G55535	expressed protein [ AT1G55535 42570096 NP_683436.3 CDS reverse ] MULTIPLE_SPLICE_VAR { CHROM_POS_START:20735747 CHROM_POS_END:20737468 } -=| MIDDLE_POINT:20736607 |=| CHROM_ID:1 |=| [( Arabidopsis_thaliana )] |=-
LS1_312	CLS_S3_Contig10235	A	G	A/G	Non control	AAGCAGGGGAGCTATTGTGGTGTCAGAAGTGTCATTTACACCATCAAAGAAGTGATCTTCCCATTCCC[A/G]TGTTTATGATATTTAAAAAGCTATCAGAATC	2	150419867	AT2G22570	isochorismatase hydrolase family protein, contains Pfam profile PF00857: isochorismatase family protein [ 18400020 NP_565539.1 CDS reverse ] MULTIPLE_SPLICE_VAR { CHROM_POS_START:9596684 CHROM_POS_END:9597926 } -=| MIDDLE_POINT:9597305 |=| CHROM_ID:2 |=| [( Arabidopsis_thaliana )] |=-
LS1_599	CLSZ3712.b1_O16.ab1	T	C	T/C	Non control	AGGATTGATATCAGATCTTCGAACAGCAACACCAAGAACATCAGATTTT[T/C]ATGCAGCTTCCACAAGGGCTTTACCTGATCGTTCTGGAACAGTTTACGGA	2	152819419	AT1G70520	protein kinase family protein, contains Pfam domain, PF00069: Protein kinase domain [ 15223169 NP_177209.1 CDS reverse ] SINGLE_SPLICE_VAR { CHROM_POS_START:26588551 CHROM_POS_END:26590997 } -=| MIDDLE_POINT:26589774 |=| CHROM_ID:1 |=| [( Arabidopsis_thaliana )] |=-
LS1_297	CLS_S3_Contig11278	C	A	C/A	Non control	ACAACAATTTGACATAAACGAGAAGATGAGAGCTATACTAATTGATTGG[C/A]TCGTTGAGGTACACCACAAGTTTGACCTTCAACATGAGACATTGTTCTTG	2	158954939	AT2G17620	cyclin, putative (CYC2a), similar to cyclin 2b protein (Arabidopsis thaliana) GI:509423 [ 15227875 NP_179353.1 CDS forward ] SINGLE_SPLICE_VAR { CHROM_POS_START:7671246 CHROM_POS_END:7673343 } -=| MIDDLE_POINT:7672294 |=| CHROM_ID:2 |=| [( Arabidopsis_thaliana )] |=-
LS1_316	CLS_S3_Contig8794	A	C	A/C	Non control	GAGTAAAATTCATCATCCGAATATCATCACCTTATTGGGATATTGTGTT[A/C]ATGATGAAACCAAGCTTCTTGTTTATGAACTGATGCATAATGGATCTTTA	2	163066071	AT2G25220	protein kinase family protein, contains protein kinase domain, Pfam:PF00069 [ 42569304 NP_180094.2 CDS reverse ] SINGLE_SPLICE_VAR { CHROM_POS_START:10749997 CHROM_POS_END:10752202 } -=| MIDDLE_POINT:10751099 |=| CHROM_ID:2 |=| [( Arabidopsis_thaliana )] |=-
LS1_364	CLS_S3_Contig7893	C	T	C/T	Non control	GTAGCTGTAAAGTGGTAATTAATATTAATGTCTGTAAATGAAGCCAGGT[C/T]ACATTTCTTGGTTATTTTACTCGGTCAGAAAGAACATCTTCTTCTTCTGG	2	164131444	AT1G75440	ubiquitin-conjugating enzyme 16 (UBC16), E2 [ AT1G75440 18410856 NP_565110.1 CDS forward ] SINGLE_SPLICE_VAR { CHROM_POS_START:28317284 CHROM_POS_END:28318621 } -=| MIDDLE_POINT:28317952 |=| CHROM_ID:1 |=| [( Arabidopsis_thaliana )] |=-
LS1_770	CLS_S3_Contig10447	A	G	A/G	Non control	ACGCARCTCTCATCTCAGCTGTAATGGCAGAAGAGGAAGTAAAACTTGA[A/G]CAACAAAGGAATCAGGAAGAAGAAAGTGTGGCAAAGGAACCTCCTACCTT	2	166000821	AT5G66750	SNF2 domain-containing protein / helicase domain-containing protein, similar to proliferation-associated SNF2-like protein (Homo sapiens) GI:8980660 [ 15240074 NP_201476.1 CDS forward ] SINGLE_SPLICE_VAR { CHROM_POS_START:26666276 CHROM_POS_END:26670095 } -=| MIDDLE_POINT:26668185 |=| CHROM_ID:5 |=| [( Arabidopsis_thaliana )] |=-
LS1_688	CLSM3798.b1_L14.ab1	A	G	A/G	Non control	TTCACAAAGACATTTACAAAATCACCATAATGATGATGACTCTGAGTCT[A/G]TTAGTCAAGAGGATAAAGATTTAGCAGGATGGAGTGTTCTTGATGTTGGA	2	168416211	AT1G66680	S locus-linked protein, putative, similar to S locus-linked protein SLL2 (Brassica napus) GI:1518113 [ 15219724 NP_176841.1 CDS reverse ] SINGLE_SPLICE_VAR { CHROM_POS_START:24870015 CHROM_POS_END:24872551 } -=| MIDDLE_POINT:24871283 |=| CHROM_ID:1 |=| [( Arabidopsis_thaliana )] |=-
LS1_113	CLS_S3_Contig10227	A	G	A/G	Non control	CGGTTGAGGAAGACGAGAATGTGATTCCGCTGGAATCCGATTCCGATTT[A/G]GGCTCAGGAGGGACTCCGATGGAAGACGTGGATGATGATGTCTGGATCGA	2	168592193	AT5G37930	seven in absentia (SINA) family protein, similar to SIAH1 protein (Brassica napus var. napus) GI:7657876 [ 15240805 NP_198609.1 CDS reverse ] SINGLE_SPLICE_VAR { CHROM_POS_START:15119469 CHROM_POS_END:15120881 } -=| MIDDLE_POINT:15120175 |=| CHROM_ID:5 |=| [( Arabidopsis_thaliana )] |=-
LS1_274	CLSX8852.b1_G05.ab1	T	G	T/G	Non control	CAATTTATCTCACTAAGCTTGCCAGTGTTTATGCTCAATGARGCACTTA[T/G]TATGATAAGCAGAAATATCAATGCAATATGGAGAGAATTATTATACAACA	2	168907317	AT4G39910	ubiquitin-specific protease 3 (UBP3), identical to GI:2347098 [ 18420557 NP_568074.1 CDS reverse ] SINGLE_SPLICE_VAR { CHROM_POS_START:18511852 CHROM_POS_END:18514133 } -=| MIDDLE_POINT:18512992 |=| CHROM_ID:4 |=| [( Arabidopsis_thaliana )] |=-
LS1_378	QGC15M16.yg.ab1	C	A	C/A	Non control	TGAAACTGAAACATTCCAGCTACTTAGTCAGACGCACCTTCAATCTCCA[C/A]CCGGATCATTTATGGGTTACAGTGAAGGGCGTGGATACGGGCATTTTATT	2	176835679	AT4G36920	floral homeotic protein APETALA2 (AP2), Identical to (SP:P47927) Floral homeotic protein APETALA2. (Mouse-ear cress) {Arabidopsis thaliana} [ 15234566 NP_195410.1 CDS forward ] SINGLE_SPLICE_VAR { CHROM_POS_START:17400995 CHROM_POS_END:17403137 } -=| MIDDLE_POINT:17402066 |=| CHROM_ID:4 |=| [( Arabidopsis_thaliana )] |=-
LS1_368	CLS_S3_Contig8876	G	C	G/C	Non control	GCCCTTTTCCTGCTTCTTAGCCTTTGACGCGATTTCTTCCTTCTCCTTG[G/C]ATCTTTKTCGCCTCCGTCCAGCGCCGCTTTGTCTGAGCTCCGGCCTCCTT	2	177076387	AT1G05970	expressed protein, similar to unknown protein [Oryza sativa (japonica cultivar-group)] (GB:XP_477310.1) [ 79316976 NP_001030978.1 CDS reverse ] MULTIPLE_SPLICE_VAR { CHROM_POS_START:1816252 CHROM_POS_END:1816990 } -=| MIDDLE_POINT:1816621 |=| CHROM_ID:1 |=| [( Arabidopsis_thaliana )] |=-
LS1_135	CLSM8289.b1_A10.ab1	T	C	T/C	Non control	CCTGATTTCAATTGCAATATTAACTCAGCGATCAACTGATTTAGTTACT[T/C]TAGATTTAGATATTAGATCAAATAGGATCTCGTACTGAATCTAGGGATCA	2	177395219	AT2G23310	RER1C protein, identical to SP|Q9ZWI7 RER1C protein (AtRER1C) {Arabidopsis thaliana} [ 18400234 NP_565550.1 CDS forward ] MULTIPLE_SPLICE_VAR { CHROM_POS_START:9924723 CHROM_POS_END:9925993 } -=| MIDDLE_POINT:9925358 |=| CHROM_ID:2 |=| [( Arabidopsis_thaliana )] |=-
LS1_727	CLS_S3_Contig10165	C	T	C/T	Non control	CGGAATTCCAAGACCTTTCCGATGGCCCTACTCTTCCCTCTCGGAGCTC[C/T]GATGAGTTCCGCCCTTTTGTTCGTCGTCTTCCCGAGTTTAAGTTTTGGTA	2	177395354	AT4G39220	RER1A protein, identical to SP|O48670 RER1A protein (AtRER1A) {Arabidopsis thaliana} [ 15234975 NP_195633.1 CDS forward ] SINGLE_SPLICE_VAR { CHROM_POS_START:18264274 CHROM_POS_END:18265525 } -=| MIDDLE_POINT:18264899 |=| CHROM_ID:4 |=| [( Arabidopsis_thaliana )] |=-
LS1_586	CLS_S3_Contig7491	C	T	C/T	Non control	CTTCAAGCTCCCGAAAATGGCAGACAACGGAGTGCTGCCGGTCGACAAG[C/T]TAACAATTTCCGAAACCGTCAAAGAAGCCGAGTTCTCACAGCGTGTACTG	2	177415198	AT5G56680	asparaginyl-tRNA synthetase 1, cytoplasmic / asparagine-tRNA ligase 1 (SYNC1), identical to SP|Q9SW96 [ 15241897 NP_200479.1 CDS forward ] SINGLE_SPLICE_VAR { CHROM_POS_START:22953871 CHROM_POS_END:22956067 } -=| MIDDLE_POINT:22954969 |=| CHROM_ID:5 |=| [( Arabidopsis_thaliana )] |=-
LS1_270	CLSS13156.b1_H01.ab1	T	C	T/C	Non control	CCTACATGGAAGTCAAAGGAACAGGCACCGCTAACCAGTGCCCAACCAT[T/C]GAAGGCGGAGTCGACGGCTTCGCCGTCAAACCAGGCAATTACAACGCCAA	2	180663075	AT3G50820	oxygen-evolving enhancer protein, chloroplast, putative / 33 kDa subunit of oxygen evolving system of photosystem II, putative (PSBO2), identical to SP:Q9S841 Oxygen-evolving enhancer protein 1-2, chloroplast precursor (OEE1) (Arabidopsis thaliana) [ 15230324 NP_190651.1 CDS reverse ] SINGLE_SPLICE_VAR { CHROM_POS_START:18901989 CHROM_POS_END:18903292 } -=| MIDDLE_POINT:18902640 |=| CHROM_ID:3 |=…
LS1_64	QGB18K17.yg.ab1	G	A	G/A	Non control	TAGCTTTTTCTGTCTTCTTCATTTTTAATCCAT[G/A]CATTGTCTCTGCAACATCTGCAGACACAAACTTCTCGTGTTCTGCTGACTCACCTCCTACCTGTCA	2	180695448	AT2G33580	protein kinase family protein / peptidoglycan-binding LysM domain-containing protein, protein kinase (Arabidopsis thaliana) GI:2852449 [ 15226133 NP_180916.1 CDS reverse ] SINGLE_SPLICE_VAR { CHROM_POS_START:14226924 CHROM_POS_END:14228918 } -=| MIDDLE_POINT:14227921 |=| CHROM_ID:2 |=| [( Arabidopsis_thaliana )] |=-
LS1_776	CLSS10709.b1_J14.ab1	A	G	A/G	Non control	CACAGAACCCACCGGTTGAAGAATTGGAAGAGATGGAGAGGTGGAAGTC[A/G]GCCATTGATKCTAAAGCTAAAAAAATGGTGGARAGAGAGCTATGGGGTGG	2	181031987	AT2G23790	expressed protein, contains Pfam domain, PF04678: Protein of unknown function, DUF607 [ 15224063 NP_179959.1 CDS reverse ] SINGLE_SPLICE_VAR { CHROM_POS_START:10132772 CHROM_POS_END:10134535 } -=| MIDDLE_POINT:10133653 |=| CHROM_ID:2 |=| [( Arabidopsis_thaliana )] |=-
LS1_218	CLS_S3_Contig8512	T	C	T/C	Non control	GTATGGAAGGATGTTCGAACAGAGATCAAGGGTTAGATTTGGCGAAAGC[T/C]CTTGACGATTCTGGTTCCGTCATCGTATTAGGAAACGTTGTTTTCCTCAA	2	181032904	AT2G23790	expressed protein, contains Pfam domain, PF04678: Protein of unknown function, DUF607 [ 15224063 NP_179959.1 CDS reverse ] SINGLE_SPLICE_VAR { CHROM_POS_START:10132772 CHROM_POS_END:10134535 } -=| MIDDLE_POINT:10133653 |=| CHROM_ID:2 |=| [( Arabidopsis_thaliana )] |=-
LS1_556	QGD13C10.yg.ab1	C	T	C/T	Non control	GTTTATCTGGAGTCTACAATCTACCAAGTCTAGTTGAACATTTTGATAG[C/T]CGAGGCTTCCACCGCTCTATACTTTTAAGTATCATGGAGGGGGAGGAATC	2	181196861	AT5G15860	expressed protein [ AT5G15860 22326830 NP_197090.2 CDS reverse ] MULTIPLE_SPLICE_VAR { CHROM_POS_START:5178679 CHROM_POS_END:5181266 } -=| MIDDLE_POINT:5179972 |=| CHROM_ID:5 |=| [( Arabidopsis_thaliana )] |=-
LS1_577	CLS_S3_Contig9266	A	G	A/G	Non control	TCTGCAACAGCTAAATCTTTTAGGCTCGACAGGAAAGAAATTGCAAAAC[A/G]TATGGAAGAAATCAGTGACCATTTATACGAAGCCAACCATACATGGATTA	2	182214004	AT3G30300	expressed protein, contains Pfam PF03138: Plant protein family. The function of this family of plant proteins is unknown [ 30689848 NP_189649.2 CDS reverse ] SINGLE_SPLICE_VAR { CHROM_POS_START:11923869 CHROM_POS_END:11926733 } -=| MIDDLE_POINT:11925301 |=| CHROM_ID:3 |=| [( Arabidopsis_thaliana )] |=-
LS1_414	CLS_S3_Contig2843	C	A	C/A	Non control	CTCATGTGAACCCATTAGGGTTAAAAACTGATGCTCCTATGGATGTTAT[C/A]TGGGATATCATGCGTTGTTKGGTTAAAAATCATCCTGTGAAAGCTNCACC	2	182340158	AT5G15810	N2,N2-dimethylguanosine tRNA methyltransferase family protein, similar to SP|Q9P804 N(2),N(2)-dimethylguanosine tRNA methyltransferase (EC 2.1.1.32) (tRNA(guanine-26,N(2)-N(2)) methyltransferase) {Schizosaccharomyces pombe} [ 30685545 NP_197085.2 CDS forward ] SINGLE_SPLICE_VAR { CHROM_POS_START:5157801 CHROM_POS_END:5161124 } -=| MIDDLE_POINT:5159462 |=| CHROM_ID:5 |=| [( Arabidopsis_thaliana )]…
LS1_573	CLSY5336.b1_P14.ab1	G	C	G/C	Non control	ARCTTGCAAATGTTAAAATTGCTTCTGTAATCTGAAATTCACATGTTGG[G/C]AAACTTCAACAATTGATTGATGAATTCAGTAGTTGATTTATACAAATGTG	2	183006189	AT3G02300	regulator of chromosome condensation (RCC1) family protein, weak similarity to UVB-resistance protein UVR8 (Arabidopsis thaliana) GI:5478530 [ 30678534 NP_186879.2 CDS forward ] SINGLE_SPLICE_VAR { CHROM_POS_START:461558 CHROM_POS_END:463936 } -=| MIDDLE_POINT:462747 |=| CHROM_ID:3 |=| [( Arabidopsis_thaliana )] |=-
LS1_10	CLS_S3_Contig4034	C	A	C/A	Non control	AGTTGAAAGAGAATGAGAAGACCAGTGAGCAACAAATTCCAATGTTGCA[C/A]TTACCTCAGCATCCACCTCAGCCATATCCATGTTCAGTTCCTTCTTTTGC	2	183006894	-	no_hits_found
LS1_482	CLS_S3_Contig525	T	C	T/C	Non control	GGACTCCTGTGGTGTTTTATGACCATTTTTATGATTTTGGGATCCATGA[T/C]GTGATAACGGAGCTAATTGAGGCTAGGAAACGAGCAGGGRTCCACTGCAG	2	183259303	AT1G69830	alpha-amylase, putative / 1,4-alpha-D-glucan glucanohydrolase, putative, similar to SP|P17859 Alpha-amylase precursor (EC 3.2.1.1) (1,4-alpha-D-glucan glucanohydrolase) {Vigna mungo}, alpha-amylase (Malus x domestica) GI:7532799 [ 18409378 NP_564977.1 CDS reverse ] SINGLE_SPLICE_VAR { CHROM_POS_START:26292181 CHROM_POS_END:26296666 } -=| MIDDLE_POINT:26294423 |=| CHROM_ID:1 |=| [( Arabidopsis_tha…
LS1_102	CLSM16923.b1_E07.ab1	G	A	G/A	Non control	CGTCGATTTGCAAATGTAGAAATTGTTGATGAAATTATTGATCTTGACA[G/A]GAAGTGGCGAGAACGTCARTTTGAGCTTGAACAGTTGCGCAAAGACTTTA	2	183339987	AT5G27470	seryl-tRNA synthetase / serine--tRNA ligase, identical to SP|Q39230 Seryl-tRNA synthetase (EC 6.1.1.11) (Serine--tRNA ligase) (SerRS) {Arabidopsis thaliana} [ 15240939 NP_198099.1 CDS forward ] SINGLE_SPLICE_VAR { CHROM_POS_START:9695090 CHROM_POS_END:9697157 } -=| MIDDLE_POINT:9696123 |=| CHROM_ID:5 |=| [( Arabidopsis_thaliana )] |=-
LS1_592	QGD13G21.yg.ab1	A	G	A/G	Non control	GTGAGTTTAAGGATGAGGACASGATATCAGTGGACACAGAAGTCACGGC[A/G]TTTTCAAATGGTCAACTCCCGCAACAGAAGTTGGTTTTCAAGAGAGTGGA	2	183423487	AT5G15450	heat shock protein 100, putative / HSP100, putative [ AT5G15450 18417676 NP_568314.1 CDS reverse ] SINGLE_SPLICE_VAR { CHROM_POS_START:5014402 CHROM_POS_END:5018258 } -=| MIDDLE_POINT:5016330 |=| CHROM_ID:5 |=| [( Arabidopsis_thaliana )] |=-
LS1_593	CLS_S3_Contig1028	G	A	G/A	Non control	ACATCATCATCTTCGGAGCATCTGGTTTCACAGGCAAATATGTTGTCAG[G/A]GAAGCCCTCAAGTTTCTTGATTCGCCGAATTCGCCTCTCAAAACCCTCGC	2	183474080	AT5G39410	expressed protein [ AT5G39410 18421863 NP_568564.1 CDS reverse ] SINGLE_SPLICE_VAR { CHROM_POS_START:15785643 CHROM_POS_END:15787502 } -=| MIDDLE_POINT:15786572 |=| CHROM_ID:5 |=| [( Arabidopsis_thaliana )] |=-
LS1_413	CLSX5386.b1_C03.ab1	G	T	G/T	Non control	CAATGATCGGTGGCTTGGTGAAATTGAATCGGCTAAGCGAAGCACGCCA[G/T]CTGTTCGACGAAATGCCTGAGCGTGATATGGTTAGTTGGAACACCATATT	2	183647894	AT3G29230	pentatricopeptide (PPR) repeat-containing protein, contains INTERPRO:IPR002885 PPR repeats [ 15228653 NP_189568.1 CDS forward ] SINGLE_SPLICE_VAR { CHROM_POS_START:11190040 CHROM_POS_END:11191842 } -=| MIDDLE_POINT:11190941 |=| CHROM_ID:3 |=| [( Arabidopsis_thaliana )] |=-
LS1_81	CLS_S3_Contig7533	T	C	T/C	Non control	TTCGACAAGAGGATAGCATTATATTTAGCCTTGTGGAAAGAGCTCAATA[T/C]TGTTACAATGAGGATACATACGACCCCAAAGCTTTCTTCATGGATGGTTT	2	183662040	AT3G29200	chorismate mutase, chloroplast (CM1), identical to chorismate mutase GB:Z26519 (SP|P42738) (Arabidopsis thaliana) [ 18406100 NP_566846.1 CDS reverse ] SINGLE_SPLICE_VAR { CHROM_POS_START:11165819 CHROM_POS_END:11167495 } -=| MIDDLE_POINT:11166657 |=| CHROM_ID:3 |=| [( Arabidopsis_thaliana )] |=-
LS1_701	QGI7P24.yg.ab1	T	G	T/G	Non control	MAAATTTATTGTTCAGTAATGTGCTAAAGTGAAAGAAGAAATTAACTTTTAT[T/G]TTAAACTATATCATGCTTGAATTTCACTTCTGTGGAATATGTTGTAGC	2	183667402	AT5G15350	plastocyanin-like domain-containing protein, contains plastocyanin-like domain Pfam:PF02298 [ 15242279 NP_197039.1 CDS reverse ] SINGLE_SPLICE_VAR { CHROM_POS_START:4985187 CHROM_POS_END:4986157 } -=| MIDDLE_POINT:4985672 |=| CHROM_ID:5 |=| [( Arabidopsis_thaliana )] |=-
LS1_356	CLS_S3_Contig9248	C	G	C/G	Non control	GATCGGTTTTGATATCCAAAATTAACCAAAAAATCTGTAAATTTTGACT[C/G]AGTTCCGTTGAATTTTCGACTCTCATCGAATTCTTGAGGGTTTGCTGAAA	2	184349185	AT3G47810	calcineurin-like phosphoesterase family protein, contains Pfam profile: PF00149 calcineurin-like phosphoesterase [ 42565703 NP_190365.3 CDS reverse ] MULTIPLE_SPLICE_VAR { CHROM_POS_START:17648241 CHROM_POS_END:17650002 } -=| MIDDLE_POINT:17649121 |=| CHROM_ID:3 |=| [( Arabidopsis_thaliana )] |=-
LS1_151	CLSM5080.b1_O21.ab1	G	A	G/A	Non control	ATAAGCACATGTTATGCCAAGCCACCGAGCCTTTGTCAACCTTCCTACA[G/A]TATATAACATATGGTCACATGATTGACAATGTTGTCCTCATTGTTACTGG	2	184447954	AT3G28715	H+-transporting two-sector ATPase, putative, similar to SP|P54641 Vacuolar ATP synthase subunit d (EC 3.6.3.14) (Vacuolar proton pump d subunit) (V-ATPase 41 KDa accessory protein) {Dictyostelium discoideum} [ 15229475 NP_189513.1 CDS forward ] SINGLE_SPLICE_VAR { CHROM_POS_START:10779262 CHROM_POS_END:10781587 } -=| MIDDLE_POINT:10780424 |=| CHROM_ID:3 |=| [( Arabidopsis_thaliana )] |=-
LS1_499	CLS_S3_Contig9258	C	T	C/T	Non control	TCTGTTCGACTTTCTTTCGCAATGATTGCAAAGGTAGCAATTGCAGTGG[C/T]GGGTGGTTTTCTTGGATGGATTTATACACGAATCAAACCACCACCTCCTA	2	193197691	AT5G22460	esterase/lipase/thioesterase family protein, low similarity to 2-hydroxy-6-oxo-6-phenylhexa-2,4-dienoate hydrolase (Rhodococcus sp. RHA1) GI:8978311, SP|Q02104 Lipase 1 precursor (EC 3.1.1.3) (Triacylglycerol lipase) {Psychrobacter immobilis} [ 30688480 NP_851055.1 CDS reverse ] MULTIPLE_SPLICE_VAR { CHROM_POS_START:7443662 CHROM_POS_END:7445272 } -=| MIDDLE_POINT:7444467 |=| CHROM_ID:5 |=| [( Ar…
LS1_39	CLS_S3_Contig4709	A	C	A/C	Non control	GAAGGCGATGTGCAAATCAGGCTTTACGAAGGACGAGTAACACAGGGCC[A/C]ACGCAGGGGCACTCCAATCATCTTTAAGGTTTATCCTGGGAAACAAGTAG	2	193214870	AT5G16810	expressed protein [ AT5G16810 30686026 NP_197183.2 CDS reverse ] SINGLE_SPLICE_VAR { CHROM_POS_START:5526863 CHROM_POS_END:5529881 } -=| MIDDLE_POINT:5528372 |=| CHROM_ID:5 |=| [( Arabidopsis_thaliana )] |=-
LS1_664	CLS_S3_Contig2483	A	C	A/C	Non control	GAATGATCGTTTGATGTTGGCTGAAAGAGGCTTTTTGGATACAGAGGGG[A/C]TTCGGGGAAGGCAATGGTTCAAGCATCTCGTATATGGACCTGCTAGYGAG	2	205965571	AT3G54720	glutamate carboxypeptidase, putative (AMP1), identical to GI:15624092 glutamate carboxypeptidase {Arabidopsis thaliana} [ 18410120 NP_567007.1 CDS reverse ] SINGLE_SPLICE_VAR { CHROM_POS_START:20265830 CHROM_POS_END:20268793 } -=| MIDDLE_POINT:20267311 |=| CHROM_ID:3 |=| [( Arabidopsis_thaliana )] |=-
LS1_530	QGC14A18.yg.ab1	G	A	G/A	Non control	TTWATCACTTGGCTTCTTCTTGTTCGCTATGGCGGGGGAAGGAGGAGGG[G/A]CTCTCTCGGAGCTGTATCAGAGATCGAAGCGGTTGCTGCTGAAAACTAGA	2	206975455	AT2G36900	Golgi SNARE protein membrin 11 (MEMB11) / Golgi SNAP receptor complex member 2-1, identical to SP:Q9SJL6 [ 15228050 NP_181227.1 CDS reverse ] SINGLE_SPLICE_VAR { CHROM_POS_START:15498694 CHROM_POS_END:15499666 } -=| MIDDLE_POINT:15499180 |=| CHROM_ID:2 |=| [( Arabidopsis_thaliana )] |=-
LS1_416	QGC11K14.yg.ab1	T	C	T/C	Non control	TGGTCAACGATTTCCAAAAGGGTTCATTATCGACCCGATTGGGGATACC[T/C]TTGATTTATGGGATCGACGCTGTTCATGGCCATAACAATGTTTACAAAGC	2	207126344	AT5G20950	glycosyl hydrolase family 3 protein, beta-D-glucan exohydrolase, Nicotiana tabacum, EMBL:AB017502 [ 30688067 NP_851048.1 CDS reverse ] MULTIPLE_SPLICE_VAR { CHROM_POS_START:7107611 CHROM_POS_END:7110777 } -=| MIDDLE_POINT:7109194 |=| CHROM_ID:5 |=| [( Arabidopsis_thaliana )] |=-
LS1_723	CLS_S3_Contig974	G	T	G/T	Non control	TTGTTGGAAAGGGGCATTCCGGTGTTTCCAGGAGTTGGTTTTTTTGCCT[G/T]TTTCTGTGCATCATGGTTGTTTCGTTGAGCTCCCAGATCAGCAGTCTCAT	2	207329444	AT3G10500	no apical meristem (NAM) family protein, similar to to NAC2 (GI:645671) (Arabidopsis thaliana) [ 18398895 NP_566376.1 CDS forward ] SINGLE_SPLICE_VAR { CHROM_POS_START:3271723 CHROM_POS_END:3273892 } -=| MIDDLE_POINT:3272807 |=| CHROM_ID:3 |=| [( Arabidopsis_thaliana )] |=-
LS1_438	CLS_S3_Contig10487	A	C	A/C	Non control	CTTCCCTTTGTTAGTGTAGAGATTATTAGCAAATATGGATGGTGGGAAC[A/C]GGGGCCAAAATGGAATCCAACTTCTGTTAACAGCAGAGCAAGAAGCTCAA	2	224939663	AT3G01390	vacuolar ATP synthase subunit G 1 (VATG1) / V-ATPase G subunit 1 (VAG1) / vacuolar proton pump G subunit 1 (VMA10), identical to SWISS-PROT:O82628 vacuolar ATP synthase subunit G 1 (V-ATPase G subunit 1, Vacuolar proton pump G subunit 1) (Arabidopsis thaliana) [ 15232110 NP_186788.1 CDS reverse ] MULTIPLE_SPLICE_VAR { CHROM_POS_START:150272 CHROM_POS_END:150929 } -=| MIDDLE_POINT:150600 |=| CHROM…
LS1_191	CLS_S3_Contig3119	T	C	T/C	Non control	ATGTCAACTTAAGCAAATTTGTTAGTGAAGCAGTGGCTGCAATCTGTGA[T/C]GCCAAGTTAAAAAGTTCAGACATACAGGCTGCAGTTCAGGTCTGTTCATT	2	229190227	AT2G39260	similar to hUPF2 [Homo sapiens] (GB:AAG48509.1) [ AT2G39260 79570971 NP_181459.4 CDS reverse ] SINGLE_SPLICE_VAR { CHROM_POS_START:16399366 CHROM_POS_END:16406666 } -=| MIDDLE_POINT:16403016 |=| CHROM_ID:2 |=| [( Arabidopsis_thaliana )] |=-
LS1_665	CLS_S3_Contig3408	C	T	C/T	Non control	AAGCTTTTGAATTTAAATAACAAAATTCCACAGTCAATTGGTCAAT[C/T]AAGTCACGGCTCACACAGCCAGGAAGCCTCTGTATTAAGCCGTCTAAGTTGGT	2	229192001	AT1G54290	eukaryotic translation initiation factor SUI1, putative, similar to P|P32911 Protein translation factor SUI1 {Saccharomyces cerevisiae} [ 15221783 NP_175831.1 CDS reverse ] SINGLE_SPLICE_VAR { CHROM_POS_START:20272377 CHROM_POS_END:20273057 } -=| MIDDLE_POINT:20272717 |=| CHROM_ID:1 |=| [( Arabidopsis_thaliana )] |=-
LS1_769	CLSY2728.b1_O09.ab1	C	T	C/T	Non control	CGGCCTCCGGTGAAAATGTGGCGGCACCACCGCTCAATCGACGTCCATA[C/T]GACAAACGCCGCCACAATGTGCCACAACCCTTCTCTATATTCTTCTCAGA	2	229293202	AT5G13610	expressed protein [ AT5G13610 15240669 NP_196865.1 CDS forward ] SINGLE_SPLICE_VAR { CHROM_POS_START:4383076 CHROM_POS_END:4384811 } -=| MIDDLE_POINT:4383943 |=| CHROM_ID:5 |=| [( Arabidopsis_thaliana )] |=-
LS1_575	CLS_S3_Contig4408	T	C	T/C	Non control	AAACACAGTGAGCATCAAAGGATGCTTGTGATATCGGCATGCCTTTTGG[T/C]TCTATCTCTATTATACCTCTTCTATAAACTTATTGATAAAAGAATAAGTC	2	229588006	AT2G28630	beta-ketoacyl-CoA synthase family protein [ AT2G28630 15226916 NP_180431.1 CDS reverse ] SINGLE_SPLICE_VAR { CHROM_POS_START:12282796 CHROM_POS_END:12284226 } -=| MIDDLE_POINT:12283511 |=| CHROM_ID:2 |=| [( Arabidopsis_thaliana )] |=-
LS1_448	CLS_S3_Contig5013	T	C	T/C	Non control	GGTCTTTTGGCATGGCTCTGATTTGATGCAACGACCTACCCTCATTATT[T/C]GTGTTGGACTTGCAGGCTCTCATTTGGGTTCAAATGGCCAAGCACAGTTT	2	230682753	AT3G46450	SEC14 cytosolic factor family protein / phosphoglyceride transfer family protein, contains Pfam PF00650 : CRAL/TRIO domain [ 42572589 NP_974390.1 CDS reverse ] MULTIPLE_SPLICE_VAR { CHROM_POS_START:17104282 CHROM_POS_END:17106304 } -=| MIDDLE_POINT:17105293 |=| CHROM_ID:3 |=| [( Arabidopsis_thaliana )] |=-
LS1_219	CLS_S3_Contig8496	C	G	C/G	Non control	CTTCTTCTTCATTTACTGAGAATCTCTTCGGCCCTAAGGATCCATCCGC[C/G]GCCACCTCCTCTGGCCTTTTCAGCTCTGTTTTTGGCCCCTCTTCCACGGG	2	231207625	AT3G55646	expressed protein, similar to expressed protein [Arabidopsis thaliana] (TAIR:At2g39855.1) [ 79315178 NP_001030865.1 CDS forward ] SINGLE_SPLICE_VAR { CHROM_POS_START:20656066 CHROM_POS_END:20657127 } -=| MIDDLE_POINT:20656596 |=| CHROM_ID:3 |=| [( Arabidopsis_thaliana )] |=-
LS1_484	CLS_S3_Contig2571	T	C	T/C	Non control	ATTACACTGGGGAGCCACGTGGGTTTGCATTTGTGCAGTTTGTGGATGC[T/C]TATGAAGCTGGAGAGGCCCAATATCATATGAATGGACGAATGTTTGCTGG	2	234645333	AT3G55460	SC35-like splicing factor, 30 kD (SCL30), nearly identical to SC35-like splicing factor SCL30, 30 kD (Arabidopsis thaliana) GI:9843657 [ 18410283 NP_567021.1 CDS forward ] SINGLE_SPLICE_VAR { CHROM_POS_START:20572001 CHROM_POS_END:20574479 } -=| MIDDLE_POINT:20573240 |=| CHROM_ID:3 |=| [( Arabidopsis_thaliana )] |=-
LS1_52	CLS_S3_Contig7896	C	T	C/T	Non control	TCTTGATGGAGATAGTCATGCTCTCTAGTTACAAACACGATAATCTGGT[C/T]TCTCTTGTTGGATTTTGTGAGGAAGGTGAAGAGAAGATCATTGTTTATGA	2	236172795	AT5G39000	protein kinase family protein, contains protein kinase domain, Pfam:PF00069 [ 15241606 NP_198716.1 CDS forward ] SINGLE_SPLICE_VAR { CHROM_POS_START:15629090 CHROM_POS_END:15631711 } -=| MIDDLE_POINT:15630400 |=| CHROM_ID:5 |=| [( Arabidopsis_thaliana )] |=-
LS1_352	QGI12M19.yg.ab1	G	A	G/A	Non control	GTGACGTTGTGTTTACAGTCGAGACTCCATTTTTCACTCCACTTGCTTC[G/A]CCACCATTCTTGACTCCTCCTGTAACTCCTAGGGATTCTRTTTATAGACC	2	236374311	AT2G39560	expressed protein [ AT2G39560 15225496 NP_181488.1 CDS reverse ] SINGLE_SPLICE_VAR { CHROM_POS_START:16512202 CHROM_POS_END:16512903 } -=| MIDDLE_POINT:16512552 |=| CHROM_ID:2 |=| [( Arabidopsis_thaliana )] |=-
LS1_9	CLS_S3_Contig2141	A	G	A/G	Non control	AGGCTGAATTAATGGAACAATGGAACGAAGCTAACGATGCCACGTCAGY[A/G]GCTACTGCGCCTGGTGGGACCACCGCCACCTCATCAGAGAGTCGAACCTT	2	236837772	-	no_hits_found
LS1_515	CLSM1539.b1_E01.ab1	C	T	C/T	Non control	TAGGTCTGGCATCAATTAACGAAAAAMCTGAGCAGATTACAACTGTGTA[C/T]TCATGGACCTCTGATATTAAAGATATTCCAAAATGGATGCATTCAATTCC	2	236976543	AT5G01090	legume lectin family protein, contains Pfam domain, PF00139: Legume lectins beta domain [ 15240888 NP_195729.1 CDS forward ] SINGLE_SPLICE_VAR { CHROM_POS_START:33054 CHROM_POS_END:34115 } -=| MIDDLE_POINT:33584 |=| CHROM_ID:5 |=| [( Arabidopsis_thaliana )] |=-
LS1_768	CLS_S3_Contig2569	G	A	G/A	Non control	ACCTGCGGTCCATTCGACCATTGGATAGAGGTACAATCAATGCTTCTGT[G/A]AGGAAAACTAACCGGCTGGTGACTGTTGAGGAAGGCTTTCCTCAACATGG	2	243904061	AT5G50850	pyruvate dehydrogenase E1 component beta subunit, mitochondrial / PDHE1-B (PDH2), identical to SP|Q38799 Pyruvate dehydrogenase E1 component beta subunit, mitochondrial precursor (EC 1.2.4.1) (PDHE1-B) {Arabidopsis thaliana} [ 15241286 NP_199898.1 CDS forward ] SINGLE_SPLICE_VAR { CHROM_POS_START:20706897 CHROM_POS_END:20710202 } -=| MIDDLE_POINT:20708549 |=| CHROM_ID:5 |=| [( Arabidopsis_thalian…
LS1_132	QGA1b07.yg.ab1	G	A	G/A	Non control	TTTGTTTTAGCTTTTGTACTCATCGTCCTGAACCAACAAAATTCCACCA[G/A]CACCACCGCTGCTAATTCATCCCCGCCGGAGGATAAATCTTCCCGACGAT	2	247002626	AT1G62660	beta-fructosidase (BFRUCT3) / beta-fructofuranosidase / invertase, vacuolar, identical to beta-fructosidase GB:CAA67560 GI:1429209 (Arabidopsis thaliana) [ 18407630 NP_564798.1 CDS forward ] SINGLE_SPLICE_VAR { CHROM_POS_START:23203614 CHROM_POS_END:23207180 } -=| MIDDLE_POINT:23205397 |=| CHROM_ID:1 |=| [( Arabidopsis_thaliana )] |=-
LS1_279	QGI5N01.yg.ab1	C	T	C/T	Non control	TCCGAGGCAGTTGGCAGGCTGTTGAGTTATGTCACACCCCCGAACCAGA[C/T]GGCGGAAACGTCCGAGGGCTGTTGTGACTCAATTGAATACCATTACATTA	3	1319076	-	no_hits_found
LS1_261	CLSX7327.b1_M07.ab1	G	T	G/T	Non control	CTTCCTCTCTGTGGGTTTTCCGTTGATAATCTGCGACGTTATATATAGT[G/T]TTTTTATCCAACGTATCAACTTATCATTTGGAATCAATAAAAGCTTCCTC	3	13483561	AT4G23430	short-chain dehydrogenase/reductase (SDR) family protein, contains INTERPRO family IPR002198 Short-chain dehydrogenase/reductase (SDR) superfamily [ 30686197 NP_849428.1 CDS forward ] MULTIPLE_SPLICE_VAR { CHROM_POS_START:12229181 CHROM_POS_END:12231503 } -=| MIDDLE_POINT:12230342 |=| CHROM_ID:4 |=| [( Arabidopsis_thaliana )] |=-
LS1_98	CLS_S3_Contig50	T	C	T/C	Non control	TTGCTGGTGCTAAGTACAGAGGAGATTTTGAGGAGCGGCTTAAAGCTGT[T/C]TTGAAGGARGTCACWGCTTCAAATGGACAAATTGTTTTATTCATTGATGA	3	49575378	AT2G25140	heat shock protein 100, putative / HSP100, putative [ AT2G25140 18400735 NP_565586.1 CDS reverse ] SINGLE_SPLICE_VAR { CHROM_POS_START:10704956 CHROM_POS_END:10709077 } -=| MIDDLE_POINT:10707016 |=| CHROM_ID:2 |=| [( Arabidopsis_thaliana )] |=-
LS1_450	CLS_S3_Contig6012	C	T	C/T	Non control	TGAATGAAATAACCYATTCTTTTTTACTAGAAATTGKTTATGATGGTTC[C/T]GATGTAAATCATGTATATAATCTGCTTGTTTATGTTTAGCATTTCATGTT	3	49832075	AT3G06780	glycine-rich protein [ AT3G06780 18397715 NP_566293.1 CDS forward ] SINGLE_SPLICE_VAR { CHROM_POS_START:2143640 CHROM_POS_END:2144245 } -=| MIDDLE_POINT:2143942 |=| CHROM_ID:3 |=| [( Arabidopsis_thaliana )] |=-
LS1_637	CLS_S3_Contig1329	T	C	T/C	Non control	CCTAACCCTAGAGTTGAAGCAGAGGAACATTACTACAATGCTAAGCATA[T/C]GAAACTCATTGAGTTGGGACTCGAACCACATCTACTGTCTGACTCACTTC	3	51223612	AT4G33030	UDP-sulfoquinovose synthase / sulfite:UDP-glucose sulfotransferase / sulfolipid biosynthesis protein (SQD1), identical to gi:2736155 [ 15234041 NP_195029.1 CDS forward ] SINGLE_SPLICE_VAR { CHROM_POS_START:15936054 CHROM_POS_END:15937569 } -=| MIDDLE_POINT:15936811 |=| CHROM_ID:4 |=| [( Arabidopsis_thaliana )] |=-
LS1_471	QGI12O09.yg.ab1	A	C	A/C	Non control	GTGCAACTGATGGCGAGGCACACCGWGAATCAACTGGAACTGTGTCTTC[A/C]ACCCCAAATGGTCAGATTACTGATCCTGTTGCTGCAGCTGAAGAAATAGC	3	65388806	AT5G47870	expressed protein [ AT5G47870 15238827 NP_199598.1 CDS reverse ] SINGLE_SPLICE_VAR { CHROM_POS_START:19401781 CHROM_POS_END:19403034 } -=| MIDDLE_POINT:19402407 |=| CHROM_ID:5 |=| [( Arabidopsis_thaliana )] |=-
LS1_14	CLSS8413.b1_J16.ab1	G	A	G/A	Non control	AACAACGTCGCAAAGAAATGAATAAAAAATTTGAAACTTATGACAAACA[G/A]GTCAAAGCTGCTAAAAGAGCCGGGAACCAAAAACAACAAGAGAAAGTCAA	3	65402155	-	no_hits_found
LS1_273	CLS_S3_Contig8617	G	A	G/A	Non control	GAAAAATCTTCAGGAAAACCTTCAGTATCAGAGAGGGAGAGAAGCTGTT[G/A]AAGGCTTCTGAATGCAACTTATACACTACAGCAGGTGCAATCGCAGGAAT	3	68593398	AT5G23350	GRAM domain-containing protein / ABA-responsive protein-related, contains similarity to ABA-responsive protein in barley (GI:4103635) (Hordeum vulgare) (J. Exp. Bot. 50, 727-728 (1999) [ 15237287 NP_197726.1 CDS reverse ] SINGLE_SPLICE_VAR { CHROM_POS_START:7858548 CHROM_POS_END:7859390 } -=| MIDDLE_POINT:7858969 |=| CHROM_ID:5 |=| [( Arabidopsis_thaliana )] |=-
LS1_255	CLS_S3_Contig4237	C	A	C/A	Non control	AAGGACACTTGAATTTGCTTGCGTCATTATCCGGCCCTCCGCCACAATC[C/A]TCCGGTAGAAAAGACSACGATACTCGCTGAATTGTCTGTCAATCGGGTTT	3	69510991	AT5G23280	TCP family transcription factor, putative, similar to PCF2 ((GI:2580440) Oryza sativa) [ 15237274 NP_197719.1 CDS forward ] SINGLE_SPLICE_VAR { CHROM_POS_START:7843020 CHROM_POS_END:7843772 } -=| MIDDLE_POINT:7843396 |=| CHROM_ID:5 |=| [( Arabidopsis_thaliana )] |=-
LS1_759	CLSL1307.b1_F15.ab1	T	C	T/C	Non control	ATCATCCTCTTCTACAGCAGCCATTCTCCACCGTCCGCCGCCCCTTCCC[T/C]TCCGGTCCTCCAATTCCTTATTCTACACCGGTTCTTGCTCCACAGGTACG	3	69598335	AT1G50320	thioredoxin x, nearly identical to thioredoxin x GB:AAF15952 GI:6539616 from (Arabidopsis thaliana) [ 18403021 NP_564566.1 CDS reverse ] SINGLE_SPLICE_VAR { CHROM_POS_START:18642274 CHROM_POS_END:18643132 } -=| MIDDLE_POINT:18642703 |=| CHROM_ID:1 |=| [( Arabidopsis_thaliana )] |=-
LS1_320	CLS_S3_Contig6512	G	A	G/A	Non control	TGCTTAGAGAAAACTGATCAGCGGAATACGCATGGAATTAATTGTCCTT[G/A]GTTTCATCGATCTCCGTGACATTGTTCTTGAATGTAGAATATTATGATTC	3	72097382	-	no_hits_found
LS1_188	CLSY4032.b1_P23.ab1	G	A	G/A	Non control	AAGCATGGCTAAAGYCTCTTTCTAAACCCTAAAACTTCCGATGGCGATG[G/A]TTTCAACACTTACCTCTACATACCCATCTCCCAAACTTTCTCGGCATTCG	3	74503780	AT4G28210	expressed protein [ AT4G28210 18417149 NP_567800.1 CDS forward ] SINGLE_SPLICE_VAR { CHROM_POS_START:13990640 CHROM_POS_END:13991937 } -=| MIDDLE_POINT:13991288 |=| CHROM_ID:4 |=| [( Arabidopsis_thaliana )] |=-
LS1_504	CLS_S3_Contig5373	G	A	G/A	Non control	TTCCTATTCAACAACACCTTCTTCGACTAAGTGTTCAACATCTTTACAA[G/A]ATCATTTAATTATGAGTTTCAGAAGCAGAGCATGGATGGTGGCCGGAACT	3	75054624	AT4G10265	wound-responsive protein, putative, similar to wound induced protein (Lycopersicon esculentum) GI:19320 [ 30681389 NP_849355.1 CDS reverse ] SINGLE_SPLICE_VAR { CHROM_POS_START:6373222 CHROM_POS_END:6373473 } -=| MIDDLE_POINT:6373347 |=| CHROM_ID:4 |=| [( Arabidopsis_thaliana )] |=-
LS1_734	QGC20A18.yg.ab1	A	T	A/T	Non control	TACCTGTTCTCTTACCTCCCTTTTTCTCTCCCCCGCCGAATCTTCTTTC[A/T]ACATCTTCGGCTTCCATACCCTGAACTTTGAGAGTTAGTGTTGTTCGTCA	3	78683293	AT2G31610	40S ribosomal protein S3 (RPS3A) [ AT2G31610 15225107 NP_180719.1 CDS forward ] SINGLE_SPLICE_VAR { CHROM_POS_START:13457461 CHROM_POS_END:13458746 } -=| MIDDLE_POINT:13458103 |=| CHROM_ID:2 |=| [( Arabidopsis_thaliana )] |=-
LS1_537	CLS_S3_Contig8149	G	A	G/A	Non control	GGTATCATTCATACGAGTAGCATGGATCCTTGCTACATTTCCAGTTGCC[G/A]TAGCCTGTTTCCCATTGCCTGGGCTTGGTTGGTTTCGCACAGCTCTATTG	3	79163387	AT2G16530	3-oxo-5-alpha-steroid 4-dehydrogenase family protein / steroid 5-alpha-reductase family protein, similar to Arabidopsis thaliana DET2 (gi:1280611) [ 18398148 NP_565389.1 CDS reverse ] MULTIPLE_SPLICE_VAR { CHROM_POS_START:7170358 CHROM_POS_END:7172146 } -=| MIDDLE_POINT:7171252 |=| CHROM_ID:2 |=| [( Arabidopsis_thaliana )] |=-
LS1_2	CLS_S3_Contig8069	C	T	C/T	Non control	GTGCACTTGTTGARTTCCTGGGTCTTGAAATACTAACAATACAAGCTCG[C/T]TCATCATCTCTAAAGCCACCCGAATGCAACCCTATAGAAGCCACAATATT	3	94446225	-	no_hits_found
LS1_423	CLSM18612.b1_H21.ab1	C	G	C/G	Non control	CAAGAGACACCGGAAGGTTCTTCGTGATAACATTCAAGGCATCACAAAG[C/G]CCGCCATTAGAAGGTTAGCTCGGAGAGGAGGTGTCAAACGTATCAGTGGT	3	120947413	AT5G59970	histone H4, identical to histone H4 from Lycopersicon esculentum GI:297150, Lolium temulentum SP|P02308, Acropora formosa GI:455652, Citrus jambhiri GI:16797797 [ 18424305 NP_568918.1 CDS reverse ] SINGLE_SPLICE_VAR { CHROM_POS_START:24163578 CHROM_POS_END:24163889 } -=| MIDDLE_POINT:24163733 |=| CHROM_ID:5 |=| [( Arabidopsis_thaliana )] |=-
LS1_68	CLSZ1392.b1_O12.ab1	T	G	T/G	Non control	TAGCTAGCATTCAAACACAAGCTGGAACCTTTCTTCAAGAAGAAGGCAA[T/G]TCTTTTGTTCTATAATAGATCAAAAGAATAGCCTTCATCTTGAAGAAGTG	3	163515922	-	no_hits_found
LS1_640	CLSX3850.b1_C03.ab1	G	A	G/A	Non control	GAAGCAATGCACAACCAAAGAGAATCGTTTGACCATGGTGGTTGACCCC[G/A]GTAAAAGGAGCAAATGGGACTTTGTATTGTTTGACTCTATACATTGTGTC	3	215128391	AT2G27110	far-red impaired responsive protein, putative, similar to far-red impaired response protein FAR1 (Arabidopsis thaliana) gi|5764395|gb|AAD51282 [ 18401324 NP_565636.1 CDS reverse ] MULTIPLE_SPLICE_VAR { CHROM_POS_START:11584047 CHROM_POS_END:11587483 } -=| MIDDLE_POINT:11585765 |=| CHROM_ID:2 |=| [( Arabidopsis_thaliana )] |=-
LS1_631	CLS_S3_Contig10790	A	G	A/G	Non control	CAATAAAACCACCTCAACTCCAACTTCCGGCGGCGGCACCGCCACCAAC[A/G]GCTACAACCCCCTTCTCGGAACCTTCCATGCACTCGATATAAACAACACA	3	215652920	AT2G26920	ubiquitin-associated (UBA)/TS-N domain-containing protein, contains Pfam profile PF00627: UBA/TS-N domain [ 15225819 NP_180260.1 CDS forward ] SINGLE_SPLICE_VAR { CHROM_POS_START:11496726 CHROM_POS_END:11498666 } -=| MIDDLE_POINT:11497696 |=| CHROM_ID:2 |=| [( Arabidopsis_thaliana )] |=-
LS1_223	CLSY2941.b1_I16.ab1	A	G	A/G	Non control	AGTTATTGTGACACAGTCGACTCACAATATCCATGCAACCCTAAGAAAC[A/G]TTACTATGGTAGAGGTCCAATGCAACTTGCATGGAACTACAACTATGGTG	3	232228979	AT3G54420	class IV chitinase (CHIV), almost identical to class IV chitinase from GI:2597826 (Arabidopsis thaliana) [ 15232509 NP_191010.1 CDS forward ] SINGLE_SPLICE_VAR { CHROM_POS_START:20156913 CHROM_POS_END:20158012 } -=| MIDDLE_POINT:20157462 |=| CHROM_ID:3 |=| [( Arabidopsis_thaliana )] |=-
LS1_71	CLSS11375.b1_M12.ab1	T	G	T/G	Non control	AGCTCCATATTTTCTGATTCTGGTTCACCATCAAACAGAGCAAATCAAA[T/G]CCCTAGTTCATCCAATTATCAAAATCGAGCAGCCATGGAAGGGGTGGAGA	3	250317744	AT2G45500	similar to spastin ATPase, putative [Arabidopsis thaliana] (TAIR:At3g27120.1) [ 79576982 NP_182074.3 CDS reverse ] SINGLE_SPLICE_VAR { CHROM_POS_START:18757047 CHROM_POS_END:18759096 } -=| MIDDLE_POINT:18758071 |=| CHROM_ID:2 |=| [( Arabidopsis_thaliana )] |=-
LS1_94	CLS_S3_Contig4832	A	C	A/C	Non control	TGTAAAAATCATCATGGATATGTTCAATCACGATCAAGAGTCCCTTCAG[A/C]TATGAGTTTTTTTCCGAGAATTAATCGACAATTTCRGCTCCATATTTTCT	3	250317829	AT2G45500	similar to spastin ATPase, putative [Arabidopsis thaliana] (TAIR:At3g27120.1) [ 79576982 NP_182074.3 CDS reverse ] SINGLE_SPLICE_VAR { CHROM_POS_START:18757047 CHROM_POS_END:18759096 } -=| MIDDLE_POINT:18758071 |=| CHROM_ID:2 |=| [( Arabidopsis_thaliana )] |=-
LS1_549	CLSS4108.b1_G20.ab1	C	A	C/A	Non control	ATGGACATTTCTTCTGGATCTGAATCTCAATCTGTAGCTGAAGGTGTAC[C/A]CATTCGGGCTTTTGCAGTGCAGCTGGATGTCAGTGCGGATGAGGCCACCA	3	251111276	AT3G55290	short-chain dehydrogenase/reductase (SDR) family protein, contains similarity to 3-oxoacyl-(acyl-carrier protein) reductase SP:P51831 from (Bacillus subtilis) [ 18410245 NP_567019.1 CDS forward ] MULTIPLE_SPLICE_VAR { CHROM_POS_START:20513630 CHROM_POS_END:20514707 } -=| MIDDLE_POINT:20514168 |=| CHROM_ID:3 |=| [( Arabidopsis_thaliana )] |=-
LS1_696	CLS_S3_Contig1836	T	C	T/C	Non control	ACACTTTAATATTTAGAGAAAATGCGGTAGAACTCGCTCACACATTATC[T/C]GAAGCAGCAACTAACAATCAAATTCTCGATATGAGTGTTATCTTTATGAG	3	251884969	AT2G45510	cytochrome P450, putative [ AT2G45510 15225499 NP_182075.1 CDS forward ] SINGLE_SPLICE_VAR { CHROM_POS_START:18760159 CHROM_POS_END:18762018 } -=| MIDDLE_POINT:18761088 |=| CHROM_ID:2 |=| [( Arabidopsis_thaliana )] |=-
LS1_355	CLS_S3_Contig3839	G	A	G/A	Non control	CGGATTCCCAAACCGGGTTCTTCACGAAATTGGGACGTTTAATCAAAGA[G/A]AAGGCGAAAAAGGACGTAGAGAAGATATTCTCTGGTGGGTTTTCGAAAAC	3	257822390	AT2G45770	signal recognition particle receptor protein, chloroplast (FTSY), similar to Cell division protein ftsY homolog (SP:O67066) {Aquifex aeolicus} [ 18406885 NP_566056.1 CDS forward ] SINGLE_SPLICE_VAR { CHROM_POS_START:18858322 CHROM_POS_END:18860476 } -=| MIDDLE_POINT:18859399 |=| CHROM_ID:2 |=| [( Arabidopsis_thaliana )] |=-
LS1_638	CLS_S3_Contig10661	T	C	T/C	Non control	ACGATATGAAGCCGGATCATCTGGTTGAACACATCTCCGGCAAGCTTAA[T/C]GATGACTACATTCAAGCTCAATCTGGTAGCAACGATGAAGCCGTGAGGTT	3	262958067	AT2G46240	IQ domain-containing protein / BAG domain-containing protein, contains Pfam profiles PF00612: IQ calmodulin-binding motif, PF02179: BAG (Apoptosis regulator Bcl-2 protein) domain [ 15225945 NP_182147.1 CDS forward ] SINGLE_SPLICE_VAR { CHROM_POS_START:18993659 CHROM_POS_END:18996900 } -=| MIDDLE_POINT:18995279 |=| CHROM_ID:2 |=| [( Arabidopsis_thaliana )] |=-
LS1_760	QGB24J16.yg.ab1	T	C	T/C	Non control	TTTGCAATGACTATTTATGATTTACTCTRATGTTTTGAGAATACTTCTA[T/C]TCTAATCGTCTTTTGGGATAATGTATGAATGGTTTTGACTTATTTAAAAT	3	265780763	AT5G05370	ubiquinol-cytochrome C reductase complex ubiquinone-binding protein, putative / ubiquinol-cytochrome C reductase complex 8.2 kDa protein, putative, strong similarity to SP|P46269 Ubiquinol-cytochrome C reductase complex ubiquinone-binding protein QP-C (EC 1.10.2.2) (Ubiquinol-cytochrome C reductase complex 8.2 kDa protein) {Solanum tuberosum} [ 15239099 NP_196156.1 CDS reverse ] SINGLE_SPLICE_VAR…
LS1_511	CLS_S3_Contig2730	C	T	C/T	Non control	TTTTGGGTTACCCAAGCAAACCGATTGGGCTTTTCATAAAAAGATCCAT[C/T]ATCTTCCGATCTGATTCCARTGGTGAAGATCTAGAAGGCTATGCTGGTGC	4	10105586	AT1G10760	starch excess protein (SEX1), identical to SEX1 (Arabidopsis thaliana) GI:12044358 [ 18391200 NP_563877.1 CDS reverse ] SINGLE_SPLICE_VAR { CHROM_POS_START:3581211 CHROM_POS_END:3590044 } -=| MIDDLE_POINT:3585627 |=| CHROM_ID:1 |=| [( Arabidopsis_thaliana )] |=-
LS1_190	CLS_S3_Contig7871	G	A	G/A	Non control	TTAAGCTGTTCTAATTTTCTGGTCTTTCTTCCGTTGCTTTCCAATTTCT[G/A]TCTCCATATGTTGTTAGAAGTCGTCAGTCTCAGGTAAGGTCCATCTTCTA	4	16555693	-	no_hits_found
LS1_225	CLSY3108.b1_G09.ab1	G	A	G/A	Non control	CAGTACAAGCATCGGTTTGACCGCAAGTCCCATAGTCAACTTCTCTGGC[G/A]TGGCTGGAAACAACACGGTTGCAGTCGGGACCGATATTTCCTTCGACACT	4	17105233	AT3G01280	porin, putative, similar to SP|P42055 34 kDa outer mitochondrial membrane protein porin (Voltage-dependent anion-selective channel protein) (VDAC) {Solanum tuberosum} [ 15232074 NP_186777.1 CDS forward ] SINGLE_SPLICE_VAR { CHROM_POS_START:85761 CHROM_POS_END:87619 } -=| MIDDLE_POINT:86690 |=| CHROM_ID:3 |=| [( Arabidopsis_thaliana )] |=-
LS1_568	CLSM14072.b1_O14.ab1	A	T	A/T	Non control	CTGAAAAGGGTGTTGGGTGGTGGCGGAGGAAGCAGAGTTGATGACTAAT[A/T]TCYGATCTGAAAACTGTGAGTACCTTACCTCTAACCGTTGACAATGGAAG	4	17216577	AT3G47940	DNAJ heat shock protein, putative, similar to SP|O89114 DnaJ homolog subfamily B member 5 (Heat shock protein Hsp40-3) {Mus musculus} [ 15228294 NP_190377.1 CDS reverse ] SINGLE_SPLICE_VAR { CHROM_POS_START:17699217 CHROM_POS_END:17700387 } -=| MIDDLE_POINT:17699802 |=| CHROM_ID:3 |=| [( Arabidopsis_thaliana )] |=-
LS1_369	CLS_S3_Contig7458	G	C	G/C	Non control	TCGAAGAGATATTGCCGATACACATCAAACCAGGCTGGAAAAAAGGAAC[G/C]AAGATCACATTCCCGGAAAAGGGCAACCAAGAACCCGGAGCTGCTCCCGG	4	17216978	AT1G10350	DNAJ heat shock protein, putative, similar to SP|Q9QYJ3 DnaJ homolog subfamily B member 1 (Heat shock 40 kDa protein 1) {Mus musculus} [ 15218515 NP_172506.1 CDS reverse ] SINGLE_SPLICE_VAR { CHROM_POS_START:3393597 CHROM_POS_END:3394862 } -=| MIDDLE_POINT:3394229 |=| CHROM_ID:1 |=| [( Arabidopsis_thaliana )] |=-
LS1_124	122_ref|NP_172325.2|	A	G	A/G	Non control	TTCAACACCCTCTCACCACCACTAATGTTAGCAGCCCTAATTCCTCACC[A/G]GTCACAGTCAACGCCTCCACTATGAACACAAACACCTCTAAACGAGCCAT	4	18302487	AT5G41920	scarecrow transcription factor family protein [ AT5G41920 15238234 NP_199007.1 CDS forward ] SINGLE_SPLICE_VAR { CHROM_POS_START:16797210 CHROM_POS_END:16798427 } -=| MIDDLE_POINT:16797818 |=| CHROM_ID:5 |=| [( Arabidopsis_thaliana )] |=-
LS1_754	CLS_S3_Contig11154	A	C	A/C	Non control	AATCTTTGTTCGGCTTCCCCATCTTCTCTTACCTATTCTGGCTGCTTCC[A/C]ACCGTCTGTAAATCGATTTCAGCCTCCGATTTCACAACTTTGTTTTGGAT	4	18371885	-	no_hits_found
LS1_298	CLSM18732.b1_H04.ab1	A	C	A/C	Non control	CCCACGAGTCAGCATATTCCTTCTACCAAGAATACGCAAAATCYATGGG[A/C]TTCACCACATCAATAAAAAACTCGCGAAGGTCAAAAAAGTCAAAAGAATT	4	18738264	AT4G15090	far-red impaired response protein (FAR1) / far-red impaired responsive protein (FAR1), identical to far-red impaired response protein FAR1 (Arabidopsis thaliana) gi|5764395|gb|AAD51282 [ 18414374 NP_567455.1 CDS forward ] SINGLE_SPLICE_VAR { CHROM_POS_START:8614980 CHROM_POS_END:8617867 } -=| MIDDLE_POINT:8616423 |=| CHROM_ID:4 |=| [( Arabidopsis_thaliana )] |=-
LS1_431	QGI1M13.yg.ab1	G	C	G/C	Non control	CTTGTGCTTGCCATTATTTTTATTTTATATTTCAAGCTTACTCATTAGC[G/C]ATTCTCACATCTAAAACATGTTTGACCATATTATATTGGGTGTATGTATG	4	20682573	AT1G26670	vesical transport v-SNARE 12 (VTI12) / vesicle soluble NSF attachment protein receptor VTI1b (VTI1B) receptor VTI1b, identical to SP|Q9SEL5 Vesicle transport v-SNARE 12 (AtVTI12) (Vesicle transport v-SNARE protein VTI1b) (Vesicle soluble NSF attachment protein receptor VTI1b) (AtVTI1b) {Arabidopsis thaliana} [ 18396008 NP_564255.1 CDS forward ] SINGLE_SPLICE_VAR { CHROM_POS_START:9216090 CHROM_PO…
LS1_647	CLS_S3_Contig6397	C	T	C/T	Non control	GGACAGAGTCAGAGATCATCCCGACCCGCCAAGATCATGACAACAATCC[C/T]TTACCACAACCCAAGCATTTACTAGCGGAAACGGAGGAGTTTGAGTACGA	4	23250251	AT1G13900	calcineurin-like phosphoesterase family protein, contains Pfam profile: PF00149 calcineurin-like phosphoesterase [ 15222978 NP_172843.1 CDS reverse ] SINGLE_SPLICE_VAR { CHROM_POS_START:4753491 CHROM_POS_END:4755551 } -=| MIDDLE_POINT:4754521 |=| CHROM_ID:1 |=| [( Arabidopsis_thaliana )] |=-
LS1_112	QGB20F08.yg.ab1	A	G	A/G	Non control	GGGGCCATGTTCACAGATATGAACGTTTTTGTCCAATAAATAATTATACTTGTGGGAGTGG[A/G]CCAGTACATGTGGTGATTGGGATGGCTGGTCAGGACTG	4	23251524	AT1G13900	calcineurin-like phosphoesterase family protein, contains Pfam profile: PF00149 calcineurin-like phosphoesterase [ 15222978 NP_172843.1 CDS reverse ] SINGLE_SPLICE_VAR { CHROM_POS_START:4753491 CHROM_POS_END:4755551 } -=| MIDDLE_POINT:4754521 |=| CHROM_ID:1 |=| [( Arabidopsis_thaliana )] |=-
LS1_365	CLS_S3_Contig9238	C	T	C/T	Non control	GTCTATTCTAACCTACCCAGAGACGCGTGTCACCACCCTGCCTAATGGT[C/T]TACGTGTTGCGACGGAGTCTAACCTGGCCTCCAAGACGGCTACCGTTGGG	4	23860071	AT3G02090	mitochondrial processing peptidase beta subunit, putative, similar to mitochondrial processing peptidase beta subunit, mitochondrial precursor, Beta-MPP (Human) SWISS-PROT:O75439 [ 30678485 NP_850500.1 CDS forward ] MULTIPLE_SPLICE_VAR { CHROM_POS_START:365631 CHROM_POS_END:368541 } -=| MIDDLE_POINT:367086 |=| CHROM_ID:3 |=| [( Arabidopsis_thaliana )] |=-
LS1_596	CLS_S3_Contig4579	T	A	T/A	Non control	TTACCTGATCCACAACATCTTCATGTTTAACAGCTCCTGAGGCAGAAAT[T/A]ACCATTCTGTGAGCAGCATARTGGGTCGAGATATAATCTTCAATATCTTT	4	23861120	AT3G02090	mitochondrial processing peptidase beta subunit, putative, similar to mitochondrial processing peptidase beta subunit, mitochondrial precursor, Beta-MPP (Human) SWISS-PROT:O75439 [ 30678485 NP_850500.1 CDS forward ] MULTIPLE_SPLICE_VAR { CHROM_POS_START:365631 CHROM_POS_END:368541 } -=| MIDDLE_POINT:367086 |=| CHROM_ID:3 |=| [( Arabidopsis_thaliana )] |=-
LS1_313	QGD5H14.yg.ab1	G	T	G/T	Non control	GGAAATCTGAGGGTGATTGTTTACTTGATCTACTGCATTTAAATCGATT[G/T]CGTACCTTTTTATGGCAATTTCACCGGTTCTGTGACACGATGTCATGATC	4	23895116	AT2G03480	dehydration-responsive protein-related, similar to early-responsive to dehydration stress ERD3 protein (Arabidopsis thaliana) GI:15320410 [ 42568908 NP_027543.2 CDS forward ] MULTIPLE_SPLICE_VAR { CHROM_POS_START:1051506 CHROM_POS_END:1054087 } -=| MIDDLE_POINT:1052796 |=| CHROM_ID:2 |=| [( Arabidopsis_thaliana )] |=-
LS1_684	CLS_S3_Contig8514	G	A	G/A	Non control	TTGGGTCGTTTCCGGTCAACAGCAACAATCAGCCGCCAACCACCAACCC[G/A]TTTGGGGCGGCTCTGTTATGATGAATGAATGATATCATTTTGTTATAACA	4	28497263	AT2G01600	epsin N-terminal homology (ENTH) domain-containing protein, contains Pfam PF01417: ENTH domain. ENTH (Epsin N-terminal homology) domain [ 18379261 NP_565267.1 CDS forward ] SINGLE_SPLICE_VAR { CHROM_POS_START:268974 CHROM_POS_END:272355 } -=| MIDDLE_POINT:270664 |=| CHROM_ID:2 |=| [( Arabidopsis_thaliana )] |=-
LS1_72	CLS_S3_Contig7237	C	G	C/G	Non control	TCCCAGAAGGTGCCCATTTAATGCTTCCTTATGGCACCCAAAACTCAGT[C/G]ATTACAGTATATGACAACGAGCCCACAAGYATCATATCATACGCCCTTGC	4	30631632	AT1G71010	phosphatidylinositol-4-phosphate 5-kinase family protein, low similarity to phosphatidylinositol 3,5-kinase (Candida albicans) GI:14571648 [ 42563125 NP_177257.3 CDS forward ] SINGLE_SPLICE_VAR { CHROM_POS_START:26786501 CHROM_POS_END:26792374 } -=| MIDDLE_POINT:26789437 |=| CHROM_ID:1 |=| [( Arabidopsis_thaliana )] |=-
LS1_548	CLSX2785.b1_B01.ab1	G	C	G/C	Non control	CCTGAAGCTGTACAGGAAACAGCGAAGCTGATTCCTGAGGGGTTGGTTA[G/C]TTATAAACTATTTGGTGAACCGGATGGCCCACATTATGCGCATTATGATT	4	32144866	AT1G15060	expressed protein [ AT1G15060 42562070 NP_172960.2 CDS reverse ] SINGLE_SPLICE_VAR { CHROM_POS_START:5184048 CHROM_POS_END:5186851 } -=| MIDDLE_POINT:5185449 |=| CHROM_ID:1 |=| [( Arabidopsis_thaliana )] |=-
LS1_236	CLS_S3_Contig4874	G	A	G/A	Non control	TGTCAGCAGCAATTCTGCTAGGAATTACGATGATCTGGTTTCTCTTTGA[G/A]GTTGTTGAGTACAACTTTGTTTCTTTAATCTGTCACATCTCGATCCTTGT	4	32146720	AT3G18260	reticulon family protein (RTNLB9), weak similarity to RTN2-C (Homo sapiens) GI:3435090 [ 18401821 NP_566604.1 CDS reverse ] SINGLE_SPLICE_VAR { CHROM_POS_START:6260334 CHROM_POS_END:6261510 } -=| MIDDLE_POINT:6260922 |=| CHROM_ID:3 |=| [( Arabidopsis_thaliana )] |=-
LS1_374	CLSM18719.b1_M24.ab1	T	C	T/C	Non control	AGGGTTGTTGGAGTGAAGTCTTTGGTTATTTAGGGTTTAGGGTTTCTTT[T/C]GTTGTTTTAATTAGTTGAGGGGTATGTTGTGTAAATATTCTTGAAAGACT	4	44722282	AT1G26270	phosphatidylinositol 3- and 4-kinase family protein, similar to phosphatidylinositol 4-kinase type-II beta (Homo sapiens) GI:20159767 [ 18395825 NP_564242.1 CDS reverse ] SINGLE_SPLICE_VAR { CHROM_POS_START:9089809 CHROM_POS_END:9091701 } -=| MIDDLE_POINT:9090755 |=| CHROM_ID:1 |=| [( Arabidopsis_thaliana )] |=-
LS1_569	QGB5I14.yg.ab1	G	A	G/A	Non control	GAGAATTCTCAGACATAAACCGACTCGATCGTCTTCTCAAACGAGTCAC[G/A]GAAGAATCTAGAARGTCCACCAAAGAACGCCTCCAGTTAATCGTCTGCAT	4	46922620	AT1G31280	PAZ domain-containing protein / piwi domain-containing protein, similar to SP|O04379 Argonaute protein (AGO1) {Arabidopsis thaliana}, SP|Q9XGW1 PINHEAD protein (ZWILLE protein) {Arabidopsis thaliana} [ 15221661 NP_174413.1 CDS forward ] SINGLE_SPLICE_VAR { CHROM_POS_START:11181758 CHROM_POS_END:11185093 } -=| MIDDLE_POINT:11183425 |=| CHROM_ID:1 |=| [( Arabidopsis_thaliana )] |=-
LS1_629	CLS_S3_Contig1698	T	G	T/G	Non control	ACTTTCCTTCGAAGCCGATGACTTTATACGCGACGATATGGGATGCTTC[T/G]GAATGGGCTACAAACGGGGGGAAGTACAAGGTAAATTACAAATATGCCCC	4	49129713	AT1G14720	xyloglucan:xyloglucosyl transferase / xyloglucan endotransglycosylase / endo-xyloglucan transferase (XTR2), identical to endoxyloglucan transferase (Arabidopsis thaliana) GI:5533311 [ 15223878 NP_172925.1 CDS reverse ] SINGLE_SPLICE_VAR { CHROM_POS_START:5066801 CHROM_POS_END:5068461 } -=| MIDDLE_POINT:5067631 |=| CHROM_ID:1 |=| [( Arabidopsis_thaliana )] |=-
LS1_512	QGC18L15.yg.ab1	T	A	T/A	Non control	TTCTAATTCCAACTCTCTTATCCACTCTCATCTCTTCCTTTTATATAAC[T/A]TCKCCCCAACCCCTTGAAACCACCACCACCATCACTRCTGCCATCGACAC	4	50028152	AT1G17860	trypsin and protease inhibitor family protein / Kunitz family protein, similar to LeMir (miraculin homolog) GI:2654440 from (Lycopersicon esculentum), tumor-related protein (Nicotiana tabacum) GI:1762933 [ 15220874 NP_173228.1 CDS forward ] SINGLE_SPLICE_VAR { CHROM_POS_START:6149336 CHROM_POS_END:6149926 } -=| MIDDLE_POINT:6149631 |=| CHROM_ID:1 |=| [( Arabidopsis_thaliana )] |=-
LS1_28	QGA13J19.yg.ab1	G	A	G/A	Non control	TAGAAGTTGGTAATTTGGTACCTACAACCCCAACATTATGGCTTCAACA[G/A]ACAGAGCATAAAATGTACTTATGTGCTTATCAACATAAAAGCCTTACAAT	4	50063283	AT1G80910	expressed protein [ AT1G80910 15220866 NP_178206.1 CDS forward ] SINGLE_SPLICE_VAR { CHROM_POS_START:30406035 CHROM_POS_END:30408358 } -=| MIDDLE_POINT:30407196 |=| CHROM_ID:1 |=| [( Arabidopsis_thaliana )] |=-
LS1_481	CLS_S3_Contig1638	A	G	A/G	Non control	AGGAAACACCTGTGGTGGCTGGATTTGAAGTCCCAACATCACCGGATGC[A/G]AGTTACAACAACATCTACACTGCAACCGAAGATGATGGGCGGGACCCACC	4	50196108	AT2G28060	protein kinase-related, similar to GAL83 protein (Solanum tuberosum) GI:5702015 [ 18401611 NP_565664.1 CDS reverse ] SINGLE_SPLICE_VAR { CHROM_POS_START:11957251 CHROM_POS_END:11957695 } -=| MIDDLE_POINT:11957473 |=| CHROM_ID:2 |=| [( Arabidopsis_thaliana )] |=-
LS1_712	CLS_S3_Contig3043	G	A	G/A	Non control	CAATTTTCCGTTCAAATTTTTTCAATACAATGAATGAAGGAGGGGAGGG[G/A]AAGTCTGTCGATTTTGCTGGAGATCAACAGCCGCAGCCGACCACTGATGT	4	56344626	AT5G30490	expressed protein [ AT5G30490 30692293 NP_850901.1 CDS forward ] SINGLE_SPLICE_VAR { CHROM_POS_START:11629429 CHROM_POS_END:11631501 } -=| MIDDLE_POINT:11630465 |=| CHROM_ID:5 |=| [( Arabidopsis_thaliana )] |=-
LS1_213	CLS_S3_Contig10628	C	G	C/G	Non control	CGTTTCTGTGTGGAATTTTACACATGACGGGAAGGAAAAAGTGGCTAAA[C/G]AGGTAATCGAAGAAATTGACAAAGAGAAAAAGTTAGTGCGTTATAAGGTG	4	57022501	AT1G70850	Bet v I allergen family protein, similar to Csf-2 (Cucumis sativus)(GI:5762258)(J Am Soc Hortic Sci 124, 136-139 (1999)) contains Pfam profile PF00407: Pathogenesis-related protein Bet v I family [ 30698757 NP_850976.1 CDS reverse ] MULTIPLE_SPLICE_VAR { CHROM_POS_START:26719091 CHROM_POS_END:26720406 } -=| MIDDLE_POINT:26719748 |=| CHROM_ID:1 |=| [( Arabidopsis_thaliana )] |=-
LS1_764	CLS_S3_Contig1620	A	G	A/G	Non control	AGAAAATGGGAGTTCATTAATATGAGCGAACAAGAAGAAGATATCATTT[A/G]TAGAATGCACAAACTTGTTGGTAACAGRTTAAGTTGGGTGTCGAGGGCGA	4	68026022	AT5G53200	myb family transcription factor (TRIPTYCHON), contains Pfam profile: PF00249 myb-like DNA-binding domain [ 30696297 NP_200132.2 CDS forward ] SINGLE_SPLICE_VAR { CHROM_POS_START:21600139 CHROM_POS_END:21601186 } -=| MIDDLE_POINT:21600662 |=| CHROM_ID:5 |=| [( Arabidopsis_thaliana )] |=-
LS1_412	QGB21F22.yg.ab1	A	T	A/T	Non control	TCCAGCCTATCCTTTTATCTAATCGAATTTTGGTTTCTTTGAACTTCAC[A/T]AACCCACATAATCTCAGGATTATCTGATTTTTACGTTTTATTTTTCAATA	4	72815607	AT1G01550	expressed protein [ AT1G01550 18378853 NP_563630.1 CDS forward ] MULTIPLE_SPLICE_VAR { CHROM_POS_START:200526 CHROM_POS_END:201575 } -=| MIDDLE_POINT:201050 |=| CHROM_ID:1 |=| [( Arabidopsis_thaliana )] |=-
LS1_169	CLSY7758.b1_K19.ab1	A	G	A/G	Non control	CGATGTAATCATAGTGTTGCTCTTTTCTCAAATCAAGAATTATGAATAT[A/G]ATCTTGGATGGTGCCAGTTTCCAATAATCAAGTCCACTAAACTATGGATC	4	72834899	AT1G01550	expressed protein [ AT1G01550 18378853 NP_563630.1 CDS forward ] MULTIPLE_SPLICE_VAR { CHROM_POS_START:200526 CHROM_POS_END:201575 } -=| MIDDLE_POINT:201050 |=| CHROM_ID:1 |=| [( Arabidopsis_thaliana )] |=-
LS1_152	CLSM11397.b2_I18.ab1	A	G	A/G	Non control	CAAGATGATGATGCCCAAAACTTCTCATCTCCCATCAACATTCCTAACT[A/G]CATTCGAGAAAAATCTGGCCAAAAGATTTCAACAATTAAAGCCAAATCAT	4	72835435	AT2G46080	expressed protein [ AT2G46080 18406969 NP_566063.1 CDS reverse ] SINGLE_SPLICE_VAR { CHROM_POS_START:18955390 CHROM_POS_END:18956433 } -=| MIDDLE_POINT:18955911 |=| CHROM_ID:2 |=| [( Arabidopsis_thaliana )] |=-
LS1_143	CLS_S3_Contig5657	G	C	G/C	Non control	TGTCGCTTTATGATAAAGCGTTTATAAACAGCGAGCTCTCAAAACCCAC[G/C]TCGATATTCGGTCTTAGGCTATGGGTCGTCGTCGGAATCTTCGTCGGAGT	4	72843437	AT1G01540	protein kinase family protein, contains protein kinase domain, Pfam:PF00069 [ 15223428 NP_171661.1 CDS forward ] MULTIPLE_SPLICE_VAR { CHROM_POS_START:195980 CHROM_POS_END:198383 } -=| MIDDLE_POINT:197181 |=| CHROM_ID:1 |=| [( Arabidopsis_thaliana )] |=-
LS1_301	CLS_S3_Contig5527	A	G	A/G	Non control	TCGTGGAGTAATGAGTATTTGGTATTTGTGACTGACGAGTAGAAAAGGC[A/G]ATAATGGAAGRTCAACGTTCTTTCAATAGCCCTAGAAGGACTCTTAGTTA	4	74578951	AT1G61280	expressed protein, similar to SP|P57054 Down syndrome critical region protein 5 (Down syndrome critical region protein C) {Homo sapiens} [ 15219898 NP_176323.1 CDS forward ] SINGLE_SPLICE_VAR { CHROM_POS_START:22607251 CHROM_POS_END:22607746 } -=| MIDDLE_POINT:22607498 |=| CHROM_ID:1 |=| [( Arabidopsis_thaliana )] |=-
LS1_560	CLSM3471.b1_M03.ab1	A	G	A/G	Non control	AGAATCTTGATTAGGATGATACTGGTTTTGTTTGAAAGATGGATAGTAC[A/G]TTGGTATTTTAGAATGTGTAACGGATGGATGTAACACCGATGATGMATGC	4	74630337	AT1G01730	expressed protein [ AT1G01730 18378876 NP_563634.1 CDS forward ] SINGLE_SPLICE_VAR { CHROM_POS_START:271002 CHROM_POS_END:271872 } -=| MIDDLE_POINT:271437 |=| CHROM_ID:1 |=| [( Arabidopsis_thaliana )] |=-
LS1_142	CLSY9417.b1_A04.ab1	T	C	T/C	Non control	ACCAAAAATGCATTATGTGAGACCGCTGACTGTCGTCCAGCTTGAAATG[T/C]TGCGACACCAAGCGGTCGGGATAGTGGCGGCTCGGTTGAGCAGAGCCGAG	4	74708379	AT4G11610	C2 domain-containing protein, contains INTERPRO:IPR000008 C2 domain [ 42566473 NP_192898.2 CDS reverse ] SINGLE_SPLICE_VAR { CHROM_POS_START:7013950 CHROM_POS_END:7017840 } -=| MIDDLE_POINT:7015895 |=| CHROM_ID:4 |=| [( Arabidopsis_thaliana )] |=-
LS1_609	CLS_S3_Contig3169	C	T	C/T	Non control	ATAATGTGGAGTTGATAATGGCGATTGAAGAGGAATTCAAATTGGAGAT[C/T]CCAGACAAAGAAGCTGATAAGATTGATTCTTGTGCACTTGCAATTGAGTA	4	80857457	AT2G44620	acyl carrier protein, mitochondrial / ACP / NADH-ubiquinone oxidoreductase 9.6 kDa subunit, identical to SP|P53665 Acyl carrier protein, mitochondrial precursor (ACP) (NADH-ubiquinone oxidoreductase 9.6 kDa subunit) (MtACP-1) {Arabidopsis thaliana} [ 15224918 NP_181990.1 CDS forward ] SINGLE_SPLICE_VAR { CHROM_POS_START:18421396 CHROM_POS_END:18422141 } -=| MIDDLE_POINT:18421768 |=| CHROM_ID:2 |=…
LS1_720	CLS_S3_Contig10866	A	C	A/C	Non control	CCAAAAAGCTAATGAGTAAATTAGTATTGAAAATTCATGTATGCTGTTG[A/C]TTTGGGTGGTGATAAGGTTATGTATATAAAGTATTATCAATAATCCTAAA	4	85636654	AT1G64850	calcium-binding EF hand family protein, contains INTERPRO:IPR002048 calcium-binding EF-hand domain [ 18408144 NP_564841.1 CDS reverse ] SINGLE_SPLICE_VAR { CHROM_POS_START:24100211 CHROM_POS_END:24101237 } -=| MIDDLE_POINT:24100724 |=| CHROM_ID:1 |=| [( Arabidopsis_thaliana )] |=-
LS1_550	CLS_S3_Contig7591	G	A	G/A	Non control	GAAGAAATGCCTGGAAGAATGGGAGG[G/A]ACAAAAACAAAGATCAGAAAACTCAAAGTTGTCAAGATTGATACTGAGCTTAGAGTTGTGATGATCAAAGGGG	4	85691015	AT2G43030	ribosomal protein L3 family protein, contains Pfam profile PF00297: ribosomal protein L3 [ 15224205 NP_181831.1 CDS forward ] SINGLE_SPLICE_VAR { CHROM_POS_START:17901975 CHROM_POS_END:17902790 } -=| MIDDLE_POINT:17902382 |=| CHROM_ID:2 |=| [( Arabidopsis_thaliana )] |=-
LS1_468	CLSM17459.b1_F21.ab1	G	T	G/T	Non control	ACAGAAGGGTCCGAGATAAGAAACTCACAAAACCCGAGATGGGTCATCT[G/T]GAAAAATCAGGAATAATTCCATTGAGGCATCTTCAAGAATTTAGGTTACA	4	85691565	AT2G43030	ribosomal protein L3 family protein, contains Pfam profile PF00297: ribosomal protein L3 [ 15224205 NP_181831.1 CDS forward ] SINGLE_SPLICE_VAR { CHROM_POS_START:17901975 CHROM_POS_END:17902790 } -=| MIDDLE_POINT:17902382 |=| CHROM_ID:2 |=| [( Arabidopsis_thaliana )] |=-
LS1_89	QGD13H16.yg.ab1	G	A	G/A	Non control	GAGTATACAGCCGGAATCGTAGTAGCATTTTATGTACGTAACTCATCGT[G/A]ATTAACCCKTCACTTTCTTACTTTCATTTACTTTTGAACTCGATCGCGTA	4	86662785	AT1G32170	xyloglucan:xyloglucosyl transferase, putative / xyloglucan endotransglycosylase, putative / endo-xyloglucan transferase, putative (XTR4), identical to N-terminal partial sequence of xyloglucan endotransglycosylase-related protein XTR4 GI:1244754 from (Arabidopsis thaliana) [ 15222593 NP_174496.1 CDS forward ] SINGLE_SPLICE_VAR { CHROM_POS_START:11575414 CHROM_POS_END:11577756 } -=| MIDDLE_POINT:1…
LS1_26	CLS_S3_Contig5942	A	G	A/G	Non control	TTGTTCATGAGAATATTCTAATATTATTACATGATCACATTTTTAGGAA[A/G]ATAAGCTGGTTTTAACATATTTCTTGATGTGCAAAGGGAAACATTTGGAC	4	88047529	AT4G01400	pentatricopeptide (PPR) repeat-containing protein, contains Pfam profile PF01535: PPR repeat [ 15234170 NP_192049.1 CDS reverse ] SINGLE_SPLICE_VAR { CHROM_POS_START:573098 CHROM_POS_END:577243 } -=| MIDDLE_POINT:575170 |=| CHROM_ID:4 |=| [( Arabidopsis_thaliana )] |=-
LS1_345	CLS_S3_Contig9907	A	T	A/T	Non control	GCAGCATTATTAATTTGGGAAGTGTGTCTGGGAGCGTTGGAGGAATCGT[A/T]TCTCATGCTTATTCGACTTCAAAACATGCGCTTGTGGGTCTCACTAAGAA	4	105972167	AT3G51680	short-chain dehydrogenase/reductase (SDR) family protein, similar to short-chain alcohol dehydrogenase GI:1877480 from (Tripsacum dactyloides) [ 15230558 NP_190736.1 CDS reverse ] SINGLE_SPLICE_VAR { CHROM_POS_START:19184601 CHROM_POS_END:19185646 } -=| MIDDLE_POINT:19185123 |=| CHROM_ID:3 |=| [( Arabidopsis_thaliana )] |=-
LS1_540	CLSY5680.b1_P04.ab1	T	C	T/C	Non control	CAGCTGGGGATCTTATAAGTGAACTCTTTGTCTTCTCGGTGGCAGGAGT[T/C]GCCCTCATATTTGAGGTGCAAAGAAGTGCTAGATCAGAAGCCAAAAAAGA	4	107403259	AT1G28510	expressed protein [ AT1G28510 18396819 NP_564311.1 CDS forward ] SINGLE_SPLICE_VAR { CHROM_POS_START:10024022 CHROM_POS_END:10025925 } -=| MIDDLE_POINT:10024973 |=| CHROM_ID:1 |=| [( Arabidopsis_thaliana )] |=-
LS1_740	QGC19A14.yg.ab1	G	A	G/A	Non control	TTCTTGATCTCTCACGGGAAGCTACTTGCACCATGGGGAAGAGGAAGTC[G/A]AGAGCAAAGCCTGCTCCTAGGAAGCGAATGGACAAACTGGACACCGTTTT	4	107532372	AT5G46030	expressed protein, contains Pfam profile PF05129: Putative zinc binding domain (DUF701) [ 18422622 NP_568654.1 CDS forward ] SINGLE_SPLICE_VAR { CHROM_POS_START:18687758 CHROM_POS_END:18688365 } -=| MIDDLE_POINT:18688061 |=| CHROM_ID:5 |=| [( Arabidopsis_thaliana )] |=-
LS1_156	QGA10J12.yg.ab1	A	C	A/C	Non control	CTGTCAATCAGTTCACAAGAGCAGAAGATTTCATCGACAGAATGACAAA[A/C]GAATCCTGTAAAGTCACCGAAGACATACTTTTATCAATATGCAGAGCYTA	4	108469274	AT5G46100	pentatricopeptide (PPR) repeat-containing protein, contains Pfam profile PF01535: PPR repeat [ 15237375 NP_199422.1 CDS reverse ] SINGLE_SPLICE_VAR { CHROM_POS_START:18711543 CHROM_POS_END:18712961 } -=| MIDDLE_POINT:18712252 |=| CHROM_ID:5 |=| [( Arabidopsis_thaliana )] |=-
LS1_681	CLS_S3_Contig2966	C	G	C/G	Non control	AAGAGCCGCATTTTAGAGGAGTTAGGAAGCGGCCATGGGGGAGGTACGC[C/G]GCTGAGATCCGTGATCCGGGGAAGAAAAGCCGTGTGTGGTTGGGAACTTT	4	108570117	AT3G15210	ethylene-responsive element-binding factor 4 (ERF4), identical to ethylene responsive element binding factor 4 SP:O80340 from (Arabidopsis thaliana) [ 15232526 NP_188139.1 CDS forward ] SINGLE_SPLICE_VAR { CHROM_POS_START:5121479 CHROM_POS_END:5122147 } -=| MIDDLE_POINT:5121813 |=| CHROM_ID:3 |=| [( Arabidopsis_thaliana )] |=-
LS1_8	CLSY4092.b1_G16.ab1	G	A	G/A	Non control	CCCGAGTCAGACCAGTACGGTTGAGTCGTCGAGTCGTGACCCTGAACCG[G/A]TGGTTCCGCTTTTGGATCTCAACCTGTCGTACGGTAGCCCTCCTCCCTTC	4	108570352	-	no_hits_found
LS1_17	CLS_S3_Contig9461	G	C	G/C	Non control	GATGAGAACTTCGGAGAGGGTAGTAGGAAGAAGAAGGTAATGAGAARGA[G/C]GGGTTCTGGTAGCGGAGGAGGTTCCGTACAACCTTGTTGTCAGGTGGAAG	4	108841489	-	no_hits_found
LS1_713	CLSM8776.b1_P10.ab1	G	A	G/A	Non control	CCCGTTGCAGAATCTTCTTCAGATTCGATCTTCAAATCGTTCCACAATA[G/A]TCATGAATGGAAACCAGCCTTCAACACTTAGAGATCAGAGAGAAAAGCAG	4	108937921	AT1G28260	expressed protein [ AT1G28260 15217876 NP_174147.1 CDS reverse ] MULTIPLE_SPLICE_VAR { CHROM_POS_START:9875763 CHROM_POS_END:9878769 } -=| MIDDLE_POINT:9877266 |=| CHROM_ID:1 |=| [( Arabidopsis_thaliana )] |=-
LS1_739	CLSM7858.b1_D21.ab1	T	C	T/C	Non control	TTCAGTGTGGGTCCATTCGCATTTGAGCCTTCTTCCAAAACTCCATGCG[T/C]CAAAGAAACGATTGAGGGCTAAATTTGACAATAAGTAGTAGGTAAGGGGA	4	109957959	AT1G28290	pollen Ole e 1 allergen and extensin family protein, similar to arabinogalactan protein (Daucus carota) GI:11322245 [ 15217879 NP_174150.1 CDS reverse ] SINGLE_SPLICE_VAR { CHROM_POS_START:9889318 CHROM_POS_END:9890830 } -=| MIDDLE_POINT:9890074 |=| CHROM_ID:1 |=| [( Arabidopsis_thaliana )] |=-
LS1_84	CLS_S3_Contig7256	G	T	G/T	Non control	TCAGGATTCTCGAATGGCCGTCGGTGTGTACCCAGGTTTCTTCCTTCAC[G/T]TCTACCACCATGGGAACTTCGGCTGCCCGAGATGGTCTTGTTCCTATAGG	4	111871211	AT1G65070	DNA mismatch repair MutS family protein, contains Pfam profile PF00488: MutS domain V [ 15217840 NP_176687.1 CDS reverse ] SINGLE_SPLICE_VAR { CHROM_POS_START:24176795 CHROM_POS_END:24179907 } -=| MIDDLE_POINT:24178351 |=| CHROM_ID:1 |=| [( Arabidopsis_thaliana )] |=-
LS1_651	CLSM12813.b1_J11.ab1	G	A	G/A	Non control	AGAAAGATTGCTTAAAGATGTTGTATGATTCCACTACTTTTAGTGTCCC[G/A]CGAGCTGCAATCGGGTTCTTATCCAATGTGGCTACACGGTTTTTCGGTTC	4	112227086	AT2G33770	ubiquitin-conjugating enzyme family protein, low similarity to ubiquitin-conjugating BIR-domain enzyme APOLLON (Homo sapiens) GI:8489831, ubiquitin-conjugating enzyme (Mus musculus) GI:3319990 [ 30685832 NP_850218.1 CDS reverse ] SINGLE_SPLICE_VAR { CHROM_POS_START:14284861 CHROM_POS_END:14288558 } -=| MIDDLE_POINT:14286709 |=| CHROM_ID:2 |=| [( Arabidopsis_thaliana )] |=-
LS1_371	CLSY6387.b2_E14.ab1	A	T	A/T	Non control	AATCTTTAATAGCACGTGATGGAAACTTGAAACTTTTACAACATCCAAC[A/T]TGTTTAGATAATAAAAAGGGACTTCGCCATTGGATTCAGAAGCTTGGGCC	4	112887262	AT5G58950	protein kinase family protein, concontains protein kinase domain, Pfam:PF00069 [ 18424175 NP_568893.1 CDS reverse ] SINGLE_SPLICE_VAR { CHROM_POS_START:23818362 CHROM_POS_END:23820251 } -=| MIDDLE_POINT:23819306 |=| CHROM_ID:5 |=| [( Arabidopsis_thaliana )] |=-
LS1_689	CLSM17341.b1_I15.ab1	G	A	G/A	Non control	CTCAGTCTTTGCAGCTTTTTGACTTGCTTCCTTCAGCAATTCAAGATCA[G/A]TTGTTGCTTGAAAGAGATCCACATGGAAATGTTCAGGTTGCGAAAATTGA	4	127028154	AT1G12000	pyrophosphate--fructose-6-phosphate 1-phosphotransferase beta subunit, putative / pyrophosphate-dependent 6-phosphofructose-1-kinase, putative, strong similarity to SP|Q41141 Pyrophosphate--fructose 6-phosphate 1-phosphotransferase beta subunit (EC 2.7.1.90) (PFP) ((PPI-PFK) {Ricinus communis} [ 15221156 NP_172664.1 CDS reverse ] SINGLE_SPLICE_VAR { CHROM_POS_START:4050157 CHROM_POS_END:4053725 }…
LS1_290	CLSM11070.b1_L08.ab1	T	C	T/C	Non control	CATGATTGGAGCTTTTTCTTTCTACATTTCATGGCTTGSAAACTTCAAA[T/C]TGATTCTTTTCGCCTTCGAAAAGGGCCCCCTTTCAACACCTTCAATGACA	4	129100132	AT5G55360	long-chain-alcohol O-fatty-acyltransferase family protein / wax synthase family protein, contains similarity to wax synthase similarity to wax synthase wax synthase - Simmondsia chinensis, PID:g5020219 similar to wax synthase (gi:5020219) from Simmondsia chinensis [ 15240498 NP_200347.1 CDS reverse ] SINGLE_SPLICE_VAR { CHROM_POS_START:22460950 CHROM_POS_END:22461978 } -=| MIDDLE_POINT:22461464 |…
LS1_31	CLSM5035.b1_E11.ab1	C	T	C/T	Non control	ATCTCAAGATTTCACAAAAAAACCCCAGAGATCCCCTAAAGATTATGCT[C/T]TTAGGGTTCTTCTCTTATTGGTTGCAGTTAAGGCTWATGGATATAGAGAA	4	131784930	AT3G51970	long-chain-alcohol O-fatty-acyltransferase family protein / wax synthase family protein, wax synthase - Simmondsia chinensis, PID:g5020219 similar to wax synthase (gi:5020219) from Simmondsia chinensis [ 15231093 NP_190765.1 CDS forward ] SINGLE_SPLICE_VAR { CHROM_POS_START:19295398 CHROM_POS_END:19296435 } -=| MIDDLE_POINT:19295916 |=| CHROM_ID:3 |=| [( Arabidopsis_thaliana )] |=-
LS1_469	CLS_S3_Contig8873	G	C	G/C	Non control	TGTAGTTCCTGAAAGATGGGTATCGGTGCCCGCTGTTTTCACGACGTTT[G/C]TTGTGTCTGGGATCATGCACGAGATAATATTTTACTACCTTGGCCGGTTA	4	131879569	AT3G51970	long-chain-alcohol O-fatty-acyltransferase family protein / wax synthase family protein, wax synthase - Simmondsia chinensis, PID:g5020219 similar to wax synthase (gi:5020219) from Simmondsia chinensis [ 15231093 NP_190765.1 CDS forward ] SINGLE_SPLICE_VAR { CHROM_POS_START:19295398 CHROM_POS_END:19296435 } -=| MIDDLE_POINT:19295916 |=| CHROM_ID:3 |=| [( Arabidopsis_thaliana )] |=-
LS1_498	CLS_S3_Contig5448	A	G	A/G	Non control	TGTCGCGATCTGCGTCGGTAGTAGTTGCCGGAGGTTTATCGTGAGAGCA[A/G]CCTACCTGAACCACCCTATGTTCCAGAAGCTTCTAAGGGAAGCCGAAGAA	4	141530327	AT1G75590	auxin-responsive family protein, similar to auxin-induced protein TGSAUR22 (GI:10185820) (Tulipa gesneriana) [ 18410889 NP_565113.1 CDS reverse ] SINGLE_SPLICE_VAR { CHROM_POS_START:28386911 CHROM_POS_END:28387375 } -=| MIDDLE_POINT:28387143 |=| CHROM_ID:1 |=| [( Arabidopsis_thaliana )] |=-
LS1_16	CLS_S3_Contig5262	C	T	C/T	Non control	CTTGCTATGGTGTTACTTTCTCTTCCCTTCAGAGGACTCTTGAAGTCAC[C/T]GCTTCACCCAAAGAGGGCCAAGTTCTCAAGGCAGGGGATGCAAATATTAC	4	166224392	-	no_hits_found
LS1_429	CLSM11500.b2_H20.ab1	C	T	C/T	Non control	GACTGAAAACCCCATTATAAAGTATGTTCTTATTGGCGCTTTGGGTTTA[C/T]TGGCGCTTACATCCAAAGATTGATAACCAAGATTCCAGAAGTTTCCAGAA	4	190396522	AT3G15710	signal peptidase, putative, similar to SP|P13679 Microsomal signal peptidase 21 kDa subunit (EC 3.4.-.-) {Canis familiaris} [ 18400874 NP_566523.1 CDS reverse ] SINGLE_SPLICE_VAR { CHROM_POS_START:5323571 CHROM_POS_END:5324792 } -=| MIDDLE_POINT:5324181 |=| CHROM_ID:3 |=| [( Arabidopsis_thaliana )] |=-
LS1_360	CLS_S3_Contig4148	A	G	A/G	Non control	TTCTTACAAAAGGGGATAATAACCCTACAAATGACCGAGGTCTATATGC[A/G]CCAGGTCAGCAATGGCTTCAAAGGCACCATATCATGGGTAGAGCTGTTGG	4	190399071	AT3G15710	signal peptidase, putative, similar to SP|P13679 Microsomal signal peptidase 21 kDa subunit (EC 3.4.-.-) {Canis familiaris} [ 18400874 NP_566523.1 CDS reverse ] SINGLE_SPLICE_VAR { CHROM_POS_START:5323571 CHROM_POS_END:5324792 } -=| MIDDLE_POINT:5324181 |=| CHROM_ID:3 |=| [( Arabidopsis_thaliana )] |=-
LS1_704	QGB21C13.yg.ab1	A	G	A/G	Non control	GTAGCTCATACGAATGGGTTRTCACCAAGAAAGCAGGTCGAGCCTCTGA[A/G]CCAGATTTATTAGCAGCAGCAGAGAGGGAGTCTCTTCCCGCCATGAATCT	4	190923174	AT4G31590	glycosyl transferase family 2 protein, similar to cellulose synthase from Agrobacterium tumeficiens (gi:710492) and Agrobacterium radiobacter (gi:710493) [ 15236004 NP_194887.1 CDS reverse ] SINGLE_SPLICE_VAR { CHROM_POS_START:15309895 CHROM_POS_END:15312342 } -=| MIDDLE_POINT:15311118 |=| CHROM_ID:4 |=| [( Arabidopsis_thaliana )] |=-
LS1_439	QGA16H20.yg.ab1	T	C	T/C	Non control	TGTTTTGTTGTATGTGGAAGTTTTCTTTTTTCTTTTGATTCTATAATAA[T/C]TGTTGAGTTGACATGGTTAGGGTCAACAAAGAAAGCATGAGATTTGTTCT	4	191562278	AT1G51650	ATP synthase epsilon chain, mitochondrial, identical to ATP synthase epsilon chain, mitochondrial SP:Q96253 from (Arabidopsis thaliana) [ 15217996 NP_175576.1 CDS forward ] SINGLE_SPLICE_VAR { CHROM_POS_START:19156348 CHROM_POS_END:19157309 } -=| MIDDLE_POINT:19156828 |=| CHROM_ID:1 |=| [( Arabidopsis_thaliana )] |=-
LS1_375	CLS_S3_Contig8041	A	G	A/G	Non control	TTCCAAGTGGGCTGACGGAAAGCCTGAGAAACCTACCATTCGCAGCAGC[A/G]ATCCTTCTGAAGTATGAGGCAGGAAGATGTCTGCATTTTCAAAATTTTCA	4	191562448	AT1G51650	ATP synthase epsilon chain, mitochondrial, identical to ATP synthase epsilon chain, mitochondrial SP:Q96253 from (Arabidopsis thaliana) [ 15217996 NP_175576.1 CDS forward ] SINGLE_SPLICE_VAR { CHROM_POS_START:19156348 CHROM_POS_END:19157309 } -=| MIDDLE_POINT:19156828 |=| CHROM_ID:1 |=| [( Arabidopsis_thaliana )] |=-
LS1_767	CLS_S3_Contig10611	C	G	C/G	Non control	CCTAAGGCGTACTTCTCTGACCTTCGTGGCAAACGTTAGTAGTATGGAT[C/G]ATTCAACTTGTTTGGAGGATGTCGTTGTTTTTCGTTTACCTTTTAATCTA	4	191884959	-	no_hits_found
LS1_601	CLSY5280.b1_O24.ab1	T	G	T/G	Non control	GAATCAGAGTGGTGAGCTTCTGGTGCTGTCTCAGAATATTGAATGCGTT[T/G]GAGATGTTCTTCAGGGTGTTGTTTGGAAGCGAGAGGAAGGATAACGATGG	4	192160317	AT1G17240	leucine-rich repeat family protein, contains leucine rich-repeat (LRR) domains Pfam:PF00560, INTERPRO:IPR001611 [ 15220057 NP_173167.1 CDS reverse ] SINGLE_SPLICE_VAR { CHROM_POS_START:5896521 CHROM_POS_END:5898710 } -=| MIDDLE_POINT:5897615 |=| CHROM_ID:1 |=| [( Arabidopsis_thaliana )] |=-
LS1_724	CLSM8326.b1_K18.ab1	G	C	G/C	Non control	CGGATTTTGGGCTAGCGAAAGATGGACCAGAAGGAGATGAGACGCACGT[G/C]AGTACACGTGTCATGGGGACACACGGATATGCGGCGCCGGAGTATATTAT	4	198506645	AT2G05940	protein kinase, putative, similar to auxin-regulated dual specificity cytosolic kinase (Lycopersicon esculentum) gi|14484938|gb|AAK62821 [ 15225019 NP_178651.1 CDS reverse ] SINGLE_SPLICE_VAR { CHROM_POS_START:2287511 CHROM_POS_END:2289267 } -=| MIDDLE_POINT:2288389 |=| CHROM_ID:2 |=| [( Arabidopsis_thaliana )] |=-
LS1_755	CLS_S3_Contig10013	G	C	G/C	Non control	TGAGGATTGGGTAAAAGATGAAAGCAACAATGGATTTAGGAGGAGAAGC[G/C]GAAGGAGATCTAGAAGGAAAGAACAAAAGATAGATAGCAACTGATCTTTT	4	198566988	AT1G72530	plastid developmental protein DAG, putative, similar to DAG protein, chloroplast precursor (required for chloroplast differentiation) GB:Q38732 (Antirrhinum majus) [ 15218508 NP_177397.1 CDS forward ] SINGLE_SPLICE_VAR { CHROM_POS_START:27316661 CHROM_POS_END:27317599 } -=| MIDDLE_POINT:27317130 |=| CHROM_ID:1 |=| [( Arabidopsis_thaliana )] |=-
LS1_167	CLS_S3_Contig9832	C	T	C/T	Non control	TAAAGGATTCAGACGCTTCCAATGCACTTATTCTATACGTCACCAGGAA[C/T]GCCATAACTCATCTTGTGGTTGGTTATCGATCCCGTTTAACCAGGGCATT	4	200946462	AT1G17540	similar to protein kinase family protein [Arabidopsis thaliana] (TAIR:At1g72760.1) [ 79346254 NP_173197.2 CDS reverse ] SINGLE_SPLICE_VAR { CHROM_POS_START:6029544 CHROM_POS_END:6032634 } -=| MIDDLE_POINT:6031089 |=| CHROM_ID:1 |=| [( Arabidopsis_thaliana )] |=-
LS1_410	CLS_S3_Contig4407	C	G	C/G	Non control	AATCCTCTCAAAAGTAAATCTTTTGGAGAGGAATTATATTCAAGGAGAG[C/G]AAATGTAGATGATTGTTCTAGACCAAAAGATCTCAAGGCACATCCGGAGA	4	202971757	-	no_hits_found
LS1_293	CLSY7093.b1_J21.ab1	C	T	C/T	Non control	AGAGAAGACAGAGGGAGACAGAGATGTCGTACTTGCTACCGCACTTGCA[C/T]TCCGGCTGGGCCGTCGATCAGGCSATCCTCGCCGAGGAAGAACGTCTCGT	4	203246273	AT5G08290	yellow-leaf-specific protein 8 (YLS8) / mitosis protein DIM1, putative, contains Pfam domain PF02966: Mitosis protein DIM1 [ 15241574 NP_196446.1 CDS forward ] SINGLE_SPLICE_VAR { CHROM_POS_START:2666044 CHROM_POS_END:2666937 } -=| MIDDLE_POINT:2666490 |=| CHROM_ID:5 |=| [( Arabidopsis_thaliana )] |=-
LS1_324	CLSY9219.b1_E01.ab1	G	A	G/A	Non control	ATGAAAGAAGAATGGAGATGGAAGATGATGATGATGATAATGGTGACAT[G/A]GACCAATCTAGTGGGGCTGAATATGATAATATGTCTGATTGATAATGATG	4	211961288	-	no_hits_found
LS1_266	CLSS12305.b1_A05.ab1	C	T	C/T	Non control	ACAGCTTGAAACCTGTTGTCTTAATTGGATCATTTCAGGACAATTTTAT[C/T]GCAAGTTTTTTCTTGGGWTGGAGTGTGACAACGTTTTCTGGTGTTTGTGC	4	248053039	AT5G17400	ADP, ATP carrier protein, mitochondrial, putative / ADP/ATP translocase, putative / adenine nucleotide translocator, putative, similar to SWISS-PROT:Q09188 ADP,ATP carrier protein (ADP/ATP translocase) (Schizosaccharomyces pombe) [ 18418286 NP_568345.1 CDS reverse ] SINGLE_SPLICE_VAR { CHROM_POS_START:5729017 CHROM_POS_END:5730106 } -=| MIDDLE_POINT:5729561 |=| CHROM_ID:5 |=| [( Arabidopsis_thali…
LS1_636	CLSM18296.b1_O14.ab1	C	T	C/T	Non control	AAACGAGTTGCGAATATGTTAGGGAACGACTTTGGCAATCTGACATTTT[C/T]GAAGTTTTGATACGTGTTGTTTGAAACCCTATACTTTGAGGAATGATTGT	4	251963649	AT3G18520	similar to histone deacetylase family protein [Arabidopsis thaliana] (TAIR:At5g61060.1) [ 79597237 NP_850609.2 CDS forward ] MULTIPLE_SPLICE_VAR { CHROM_POS_START:6361611 CHROM_POS_END:6365405 } -=| MIDDLE_POINT:6363508 |=| CHROM_ID:3 |=| [( Arabidopsis_thaliana )] |=-
LS1_48	QGB24G19.yg.ab1	T	A	T/A	Non control	TTCACTTGCTCCTGTGTCAGTGATGGCCATAGTTTGTCGGTTGTTGAAA[T/A]TGGGTGTTCCATGGTTGTCTCTTCTCTTCCCTCTGTTAGCACCACCATTG	4	252177933	-	no_hits_found
LS1_144	CLSM12629.b1_J14.ab1	T	C	T/C	Non control	AAAGTATTGGTAGTACATAGTTGGCAGATTGCAAAGGAGATTTTCACCA[T/C]TCATGACACAATAATCTCCACTCGTCCCAAATACCTAGCTTCAAAAATCT	4	268424275	AT4G31940	cytochrome P450, putative, cytochrome P450 monooxygenase, Pisum sativum, PATCHX:G894153 [ 15236586 NP_194922.1 CDS forward ] SINGLE_SPLICE_VAR { CHROM_POS_START:15452046 CHROM_POS_END:15453972 } -=| MIDDLE_POINT:15453009 |=| CHROM_ID:4 |=| [( Arabidopsis_thaliana )] |=-
LS1_283	CLS_S3_Contig8282	T	C	T/C	Non control	CTTGGCTCTTCAATCGTCGTCGGTGGTAGCGAGGGAGGTTGCTCTGGTG[T/C]TTCCTCGTTGGTCTTTTTTTCTTTTATGGCCCGATTGCCAGGAAACACAA	4	269645289	-	no_hits_found
LS1_489	CLSM9199.b1_N20.ab1	T	G	T/G	Non control	CGTTCTCAAACCAGAGAAACGRCATGGAGGTTATTCTACCCCTTAGTCC[T/G]ACAAAGGACTTCGACTTCAATTCTTCAGCATACCCTAGCGCACCCTCGAC	4	270509624	AT2G15760	calmodulin-binding protein, similar to AR781 GI:1669593 from (Arabidopsis thaliana) [ 18397927 NP_565379.1 CDS reverse ] SINGLE_SPLICE_VAR { CHROM_POS_START:6872889 CHROM_POS_END:6873836 } -=| MIDDLE_POINT:6873362 |=| CHROM_ID:2 |=| [( Arabidopsis_thaliana )] |=-
LS1_488	CLSS11862.b1_L14.ab1	G	T	G/T	Non control	CTGMTTCACAATCATCGGCGGTCAATTTTCTTTAAATCGTTCAAGGTCC[G/T]AGCCTCTTCTTCTCCGGCGAACTCCTTCTCGAATCACCGAGTCGTTGTTA	4	271795323	AT2G26540	uroporphyrinogen-III synthase family protein, contains Pfam PF02602: uroporphyrinogen-III synthase [ 18401160 NP_565625.1 CDS reverse ] SINGLE_SPLICE_VAR { CHROM_POS_START:11294744 CHROM_POS_END:11297302 } -=| MIDDLE_POINT:11296023 |=| CHROM_ID:2 |=| [( Arabidopsis_thaliana )] |=-
LS1_523	CLSM7771.b1_E23.ab1	C	G	C/G	Non control	CAAGACTTATCAAGATACTTTAGCTCTTAAGATGCACGCTTTACCATCT[C/G]TATCACCACTTATCAGTTTTTCCGTTTTGAAATCATGTTATGTTGAGGAA	4	272009287	AT1G47410	expressed protein, identical to hypothetical protein GB:AAD46041 GI:5668815 from (Arabidopsis thaliana) [ 15220200 NP_175174.1 CDS forward ] SINGLE_SPLICE_VAR { CHROM_POS_START:17397258 CHROM_POS_END:17397948 } -=| MIDDLE_POINT:17397603 |=| CHROM_ID:1 |=| [( Arabidopsis_thaliana )] |=-
LS1_457	CLS_S3_Contig3069	C	G	C/G	Non control	CATCGTCTTTGCACATTCACCTCCACCACAAAAACCTTATCTCTCTACA[C/G]TTATCTTCAATAAACCCTTCCATAGTTTCCTTTCCTTATCGTTTTTCCTC	4	274702926	AT1G45230	similar to expressed protein [Arabidopsis thaliana] (TAIR:At3g46630.1) [ 79319418 NP_001031151.1 CDS reverse ] MULTIPLE_SPLICE_VAR { CHROM_POS_START:17172314 CHROM_POS_END:17173821 } -=| MIDDLE_POINT:17173067 |=| CHROM_ID:1 |=| [( Arabidopsis_thaliana )] |=-
LS1_155	CLS_S3_Contig9864	C	T	C/T	Non control	CTTTTCTGAAAATATCATGTAAAGCGTGGAGACGGAGTCTGAAATCATC[C/T]AGAGKAGAACAAGAAGATAAAGCGAAGGTGAATCGTAATTGATCTGCTGC	4	310793586	AT5G65000	nucleotide-sugar transporter family protein, low similarity to SP|Q9Y2D2 UDP N-acetylglucosamine transporter {Homo sapiens} [ 18424900 NP_569004.1 CDS reverse ] MULTIPLE_SPLICE_VAR { CHROM_POS_START:25982349 CHROM_POS_END:25984533 } -=| MIDDLE_POINT:25983441 |=| CHROM_ID:5 |=| [( Arabidopsis_thaliana )] |=-
LS1_36	CLS_S3_Contig3632	T	C	T/C	Non control	AGTTTCATTTGTACAATTTTATCTATTGTCAGTATCTGTGTCTTTGTCT[T/C]AACTTCAACTGATGGAGCTTCAATTACAAGAGTGAGTAACATTAACATGT	4	310846338	-	no_hits_found
LS1_614	CLS_S3_Contig2529	G	A	G/A	Non control	CGATATCTCTTTAAATATTTCAAACCAAGTCRTAAAACTGTCATTTCAC[G/A]TAGTGTAAGTGATATTGGGAAATGGGAATGTTTCTTTTTTCTTGTGATTA	4	310924729	AT2G22250	aminotransferase class I and II family protein, similar to aspartate aminotransferase from Bacillus stearothermophilus SP|Q59228, Thermus aquaticus SP|O33822 [ 18399915 NP_565529.1 CDS reverse ] MULTIPLE_SPLICE_VAR { CHROM_POS_START:9465091 CHROM_POS_END:9467377 } -=| MIDDLE_POINT:9466234 |=| CHROM_ID:2 |=| [( Arabidopsis_thaliana )] |=-
LS1_533	CLS_S3_Contig9047	T	C	T/C	Non control	CTGGTTATGGCGGTAGGGAGCGGCGGGGAGTGGAGGACCGCCGGAGGGG[T/C]GGCGGTGGCACTGATAGCACCGCCGGSACGTCCAAGTTTCCRTGGACTGC	4	310933074	AT4G39880	ribosomal protein L23 family protein, contains Pfam profile PF00276: ribosomal protein L23 [ 15236061 NP_195698.1 CDS forward ] SINGLE_SPLICE_VAR { CHROM_POS_START:18504595 CHROM_POS_END:18505131 } -=| MIDDLE_POINT:18504863 |=| CHROM_ID:4 |=| [( Arabidopsis_thaliana )] |=-
LS1_123	CLS_S3_Contig4247	G	A	G/A	Non control	AAACCTCGACCAAAGCCACTAAACTTCAAGAGAAACCTATTGTGAAGAA[G/A]CTTAATTCGACTTCAAAACCTTTGAATCTTACAAAACCCACCTCTAAACC	4	313572734	AT4G39840	expressed protein [ AT4G39840 15236054 NP_195694.1 CDS forward ] SINGLE_SPLICE_VAR { CHROM_POS_START:18485262 CHROM_POS_END:18486617 } -=| MIDDLE_POINT:18485939 |=| CHROM_ID:4 |=| [( Arabidopsis_thaliana )] |=-
LS1_158	CLSM19426.b1_C10.ab1	A	C	A/C	Non control	CGTCGGAATCTCCTCCATTAGCCCTAGAAAATACCTCGCCTCTCCAC[A/C]RCTGTCGTAGATGTCTGCAATGAATAATCTTCCGCCGGATATTATCGAAGCA	4	315419030	AT3G06240	F-box family protein, contains F-box domain Pfam:PF00646 [ 30679777 NP_566277.2 CDS forward ] SINGLE_SPLICE_VAR { CHROM_POS_START:1887342 CHROM_POS_END:1888625 } -=| MIDDLE_POINT:1887983 |=| CHROM_ID:3 |=| [( Arabidopsis_thaliana )] |=-
LS1_644	CLSM15286.b1_L06.ab1	C	T	C/T	Non control	AATTGAAGCCAGTTGTGTTGGATAATCCTCAATTTTTGGTGGAAAAGAA[C/T]GAAGGTGATGACACCGAAGATGAAATTGACGAGGGTGAAGGTACCAGGGG	4	316930366	AT5G66055	ankyrin repeat protein / AKRP (AKR), identical to ankyrin repeat protein (AKRP) (Arabidopsis thaliana) SWISS-PROT:Q05753 [ 30698188 NP_569027.2 CDS reverse ] MULTIPLE_SPLICE_VAR { CHROM_POS_START:26434651 CHROM_POS_END:26436460 } -=| MIDDLE_POINT:26435555 |=| CHROM_ID:5 |=| [( Arabidopsis_thaliana )] |=-
LS1_620	CLSL1299.b1_F13.ab1	G	A	G/A	Non control	AGGTTTATCAGCACAATTCGTGTTGGGAAGACATCTGTTATGCTGTATC[G/A]GAGGCTCACCACATGATATACATCGTCGGTTGGTCTGTTTTCCATAAAAT	4	317168961	AT4G35790	phospholipase D delta / PLD delta (PLDDELTA), identical to phospholipase D delta SP: Q9C5Y0 from (Arabidopsis thaliana) [ 18419668 NP_567989.1 CDS reverse ] MULTIPLE_SPLICE_VAR { CHROM_POS_START:16955778 CHROM_POS_END:16959879 } -=| MIDDLE_POINT:16957828 |=| CHROM_ID:4 |=| [( Arabidopsis_thaliana )] |=-
LS1_676	QGB23K22.yg.ab1	C	G	C/G	Non control	TCATAAACTTGAAGCCGTTGAATGTGAAAAATAAAGTTGATGTTTTAGC[C/G]GAGAAAAAAGATAAATTGGATAGTTTTMGGAAGATGGTGGAAACCGAAAA	4	318031302	AT1G21740	expressed protein, contains Pfam domains, PF04782: Protein of unknown function (DUF632) and PF04783: Protein of unknown function (DUF630) [ 15219083 NP_173593.1 CDS forward ] SINGLE_SPLICE_VAR { CHROM_POS_START:7641569 CHROM_POS_END:7645067 } -=| MIDDLE_POINT:7643318 |=| CHROM_ID:1 |=| [( Arabidopsis_thaliana )] |=-
LS1_166	CLSZ3095.b1_M05.ab1	C	T	C/T	Non control	ATGATAATCTTTTCCATAATCTTAAAAGGATTACATCAGAACAAAATTC[C/T]ATCTCAGTGGATGTAATACGAAAAGCATTTCAGTCAACCGAAGAGGGGTT	4	318097036	AT4G38520	protein phosphatase 2C family protein / PP2C family protein, similar to Ser/Thr protein phosphatase 2C (PP2C6) (GI:15020818) (Arabidopsis thaliana) [ 22329238 NP_195564.2 CDS reverse ] MULTIPLE_SPLICE_VAR { CHROM_POS_START:18015993 CHROM_POS_END:18017508 } -=| MIDDLE_POINT:18016750 |=| CHROM_ID:4 |=| [( Arabidopsis_thaliana )] |=-
LS1_773	CLSM10181.b1_I02.ab1	T	C	T/C	Non control	CAAAGGAAGATAATATGGCGAATTTCTCCATCGCCACCGTCTTCGTTGC[T/C]TCGATCTCACTGTTACTTKCACTCACCCACTCATTTTCTCTCGAGAACCC	4	318149965	AT5G66680	dolichyl-diphosphooligosaccharide-protein glycosyltransferase 48kDa subunit family protein, similar to SP|Q05052 Dolichyl-diphosphooligosaccharide--protein glycosyltransferase 48 kDa subunit precursor (EC 2.4.1.119) (Oligosaccharyl transferase 48 kDa subunit) {Canis familiaris} [ 18425101 NP_569038.1 CDS reverse ] SINGLE_SPLICE_VAR { CHROM_POS_START:26635066 CHROM_POS_END:26637807 } -=| MIDDLE_PO…
LS1_260	221_CATMA5a05010_AT5G05830	T	G	T/G	Non control	AATTACACATGAAATTTAATTATGCCCTACCCAGTTGATATTGAATTTT[T/G]AAGTTGAGTTTCACAATGTATCCTAGYTGCTTGATGAAATGCTTGAACCA	4	319346464	AT4G17640	casein kinase II beta chain, putative, similar to casein kinase II beta' chain (CK II) (Arabidopsis thaliana) SWISS-PROT:P40229 [ 15236597 NP_193499.1 CDS forward ] SINGLE_SPLICE_VAR { CHROM_POS_START:9825451 CHROM_POS_END:9827001 } -=| MIDDLE_POINT:9826226 |=| CHROM_ID:4 |=| [( Arabidopsis_thaliana )] |=-
LS1_397	CLS_S3_Contig8625	T	A	T/A	Non control	GTTCTAATAAGAAAAGGTTTTGAAAGTACAATGCTAACTTGAGTAGATT[T/A]TTCAAAGTACATTGCTTTAATAAGAAAAACAAAGGAACATGTTGTAATCA	4	319889252	-	no_hits_found
LS1_353	CLS_S3_Contig3854	A	T	A/T	Non control	CTACTTGAGAGGTTACCTGAGGATCTTGGCCGGTTAGAATGTTTAGAGA[A/T]GCTAACTTTGCAATCTACAACAATTAAACATCTTCCGGATAGCATTTGTA	4	319890526	AT1G27170	disease resistance protein (TIR-NBS-LRR class), putative, domain signature TIR-NBS-LRR exists, suggestive of a disease resistance protein [ 22329811 NP_174037.2 CDS forward ] SINGLE_SPLICE_VAR { CHROM_POS_START:9433564 CHROM_POS_END:9439206 } -=| MIDDLE_POINT:9436385 |=| CHROM_ID:1 |=| [( Arabidopsis_thaliana )] |=-
LS1_70	CLSM14974.b1_L24.ab1	C	T	C/T	Non control	ATATTATGGGAGGTGTTCTGGGGTTGTTGGAATGAGTACTTGTGGATGC[C/T]GAGTGYACACATGATGGTTCAATTAAACACATACAAAAGTTTGAAAATTG	4	322003421	AT5G66180	similar to NOL1/NOP2/sun family protein [Arabidopsis thaliana] (TAIR:At1g06560.1) [ 79547453 NP_201419.2 CDS forward ] MULTIPLE_SPLICE_VAR { CHROM_POS_START:26466178 CHROM_POS_END:26468145 } -=| MIDDLE_POINT:26467161 |=| CHROM_ID:5 |=| [( Arabidopsis_thaliana )] |=-
LS1_552	CLS_S3_Contig1863	A	G	A/G	Non control	AGGAGGCTGAAATTGATGCCATTGTTGCAGAGATTGAAGCAGAAAAGGC[A/G]GCTGCTGAGGCCGCAAAGAAGGGTCCTGCTAAGGAAACATGAGGATGAGA	4	322132332	AT5G66140	20S proteasome alpha subunit D2 (PAD2) (PRS1) (PRC6), identical to SP|O24616 Proteasome subunit alpha type 7-2 (EC 3.4.25.1) (20S proteasome alpha subunit D2) {Arabidopsis thaliana} [ 15239271 NP_201415.1 CDS reverse ] SINGLE_SPLICE_VAR { CHROM_POS_START:26454671 CHROM_POS_END:26455903 } -=| MIDDLE_POINT:26455287 |=| CHROM_ID:5 |=| [( Arabidopsis_thaliana )] |=-
LS1_49	CLS_S3_Contig8881	A	G	A/G	Non control	TTCTAACAGCAACGCTCCATCCACCACCGCCACCACCACTACCACTACC[A/G]CATCTAACGCCGTCGTAAATCAGCATCCCCATCGGCGGACAGCCACAACA	4	323883340	AT5G66210	calcium-dependent protein kinase family protein / CDPK family protein, contains Pfam domains, PF00069: Protein kinase domain and PF00036: EF hand [ 15239300 NP_201422.1 CDS reverse ] MULTIPLE_SPLICE_VAR { CHROM_POS_START:26473907 CHROM_POS_END:26476660 } -=| MIDDLE_POINT:26475283 |=| CHROM_ID:5 |=| [( Arabidopsis_thaliana )] |=-
LS1_245	CLS_S3_Contig7611	G	C	G/C	Non control	TAGAACGGATCGTGGGGTAGAGGTAGGCCCTAGACAGGAGCAGGAAAGC[G/C]GTGGTGACACTGCCGGAGCTGCTGGTGGTATCAGGATCCGACGAGGTTCG	4	326414802	-	no_hits_found
LS1_286	CLSM19397.b1_I02.ab1	C	G	C/G	Non control	ATTAGAGAAGTGGTCGGAGGAAGAAAAGAAGGGTCGTAAGCCTAGCGAC[C/G]CAAAAACRAAGGCTGCTAGTCTTACCGAGGATTCTTGCTTTTGGGCGCAT	4	401998124	AT5G14930	leaf senescence-associated protein (SAG101), nearly identical to leaf senescence-associated gene SAG101 (putative acyl hydrolase) (Arabidopsis thaliana) GI:8699168 [ 30685124 NP_568307.3 CDS forward ] MULTIPLE_SPLICE_VAR { CHROM_POS_START:4828757 CHROM_POS_END:4830772 } -=| MIDDLE_POINT:4829764 |=| CHROM_ID:5 |=| [( Arabidopsis_thaliana )] |=-
LS1_203	CLSY7056.b1_P11.ab1	A	G	A/G	Non control	AAACGCCCGATTTGCATAACTTTTGGTTCCCCCCTTCTTGGTAACCAAC[A/G]TCTCCAAGGCGCCATCTCTGAACGCCCRCAATGGAAATCGTCTTTCCTGA	4	402105194	AT5G14930	leaf senescence-associated protein (SAG101), nearly identical to leaf senescence-associated gene SAG101 (putative acyl hydrolase) (Arabidopsis thaliana) GI:8699168 [ 30685124 NP_568307.3 CDS forward ] MULTIPLE_SPLICE_VAR { CHROM_POS_START:4828757 CHROM_POS_END:4830772 } -=| MIDDLE_POINT:4829764 |=| CHROM_ID:5 |=| [( Arabidopsis_thaliana )] |=-
LS1_171	CLS_S3_Contig9456	T	C	T/C	Non control	TTTTTGCGCTACTTCACCAACATGCTGTAGATGTGGAAGAATCTAAAGG[T/C]TTAAAAACTGCMAAACGCCCTATTTGCATAACTTTCGGTGCTCCCCTTCT	4	402263738	AT5G14930	leaf senescence-associated protein (SAG101), nearly identical to leaf senescence-associated gene SAG101 (putative acyl hydrolase) (Arabidopsis thaliana) GI:8699168 [ 30685124 NP_568307.3 CDS forward ] MULTIPLE_SPLICE_VAR { CHROM_POS_START:4828757 CHROM_POS_END:4830772 } -=| MIDDLE_POINT:4829764 |=| CHROM_ID:5 |=| [( Arabidopsis_thaliana )] |=-
LS1_275	CLS_S3_Contig5652	A	G	A/G	Non control	TTTTCAAAGGCTATCGATTGTCTAACGTTGCTGAAAAATTCCTCTCCTC[A/G]CATGGACTYAATAATGCAATCTATTCCGTTGGTGTTTCTAATGTCCAAGG	4	403949259	AT3G01410	RNase H domain-containing protein, low similarity to GAG-POL precursor (Oryza sativa (japonica cultivar-group)) GI:5902445 [ 30678332 NP_186790.2 CDS reverse ] SINGLE_SPLICE_VAR { CHROM_POS_START:153657 CHROM_POS_END:155446 } -=| MIDDLE_POINT:154551 |=| CHROM_ID:3 |=| [( Arabidopsis_thaliana )] |=-
LS1_574	QGI5D09.yg.ab1	A	G	A/G	Non control	GTGAATTAAATGGAAATAAAGATCATTTATCACAGCAAGAGTATATTCG[A/G]GGAATAAGTGCTTGGAATTTTAATTTGGAGGACTTGAAGAATCAAGCTGC	4	405223060	AT5G14720	protein kinase family protein, contains eukaryotic protein kinase domain, INTERPRO:IPR000719 [ 30685021 NP_196976.2 CDS reverse ] SINGLE_SPLICE_VAR { CHROM_POS_START:4748215 CHROM_POS_END:4752645 } -=| MIDDLE_POINT:4750430 |=| CHROM_ID:5 |=| [( Arabidopsis_thaliana )] |=-
LS1_497	CLSM8548.b1_H01.ab1	A	G	A/G	Non control	AGTACTTCAATTACATGGGTATGCTTGCTGTTGAGGGAACATACGATAA[A/G]ATGGARGCTCTTTTAAGCATGAACATTCACCCTGCTGACATTTTGTTGAT	5	9297870	AT1G50900	expressed protein [ AT1G50900 18403267 NP_564580.1 CDS forward ] SINGLE_SPLICE_VAR { CHROM_POS_START:18869940 CHROM_POS_END:18870682 } -=| MIDDLE_POINT:18870311 |=| CHROM_ID:1 |=| [( Arabidopsis_thaliana )] |=-
LS1_335	CLSM20120.b1_P13.ab1	A	G	A/G	Non control	TGGGCCCATTTTCGGCTCAAACACCATCCTACCTGACCGGTGAATTCCC[A/G]GGCGACTATGGTTGGGATACAGCTGGTTTGTCTGCTGATCCCGAGGCATT	5	10538414	AT5G54270	chlorophyll A-B binding protein / LHCII type III (LHCB3), identical to Lhcb3 protein (Arabidopsis thaliana) GI:4741952 [ 15239602 NP_200238.1 CDS forward ] SINGLE_SPLICE_VAR { CHROM_POS_START:22055650 CHROM_POS_END:22056609 } -=| MIDDLE_POINT:22056129 |=| CHROM_ID:5 |=| [( Arabidopsis_thaliana )] |=-
LS1_50	CLS_S3_Contig7297	G	T	G/T	Non control	TATCCAATTTCATGGCAATTCAACATGGGGTTATAGTAAAGATGGAATC[G/T]GATTTCGGTAAACTATTCATTGGTGGGATTTCATGGGACACCGATGAGGC	5	15349045	AT5G55550	RNA recognition motif (RRM)-containing protein, similar to DAZ associated protein 1 (Homo sapiens) GI:8671754 [ 42573682 NP_974937.1 CDS reverse ] MULTIPLE_SPLICE_VAR { CHROM_POS_START:22519361 CHROM_POS_END:22520884 } -=| MIDDLE_POINT:22520122 |=| CHROM_ID:5 |=| [( Arabidopsis_thaliana )] |=-
LS1_748	CLS_S3_Contig8673	G	T	G/T	Non control	TCCGTTTTTCTGTTCAAACATCTGAATTCGGTAACAACTCTTCTTCTAC[G/T]GCAAGCTTCTCCTCAAATGGCAGCTCTATTTCACAACAAGATTCTCACTC	5	15396104	AT1G50600	scarecrow-like transcription factor 5 (SCL5), similar to SCARECROW GB:AAB06318 GI:1497987 from (Arabidopsis thaliana) [ 30694805 NP_175475.2 CDS reverse ] SINGLE_SPLICE_VAR { CHROM_POS_START:18741066 CHROM_POS_END:18743215 } -=| MIDDLE_POINT:18742140 |=| CHROM_ID:1 |=| [( Arabidopsis_thaliana )] |=-
LS1_559	QGA19M13.yg.ab1	A	G	A/G	Non control	TGCTAGATTTGGTTTTGGTTAAAAAGTTGGATGTAGGATTTACATGAAA[A/G]CARGATTTGTCCTTTAATAATATTTGTAACTTTTMCCCTTTTCTTATCTT	5	29718018	AT3G06040	ribosomal protein L12 family protein, contains similarity to 50S ribosomal protein L12-C, chloroplast precursor GB:P36212 from (Arabidopsis thaliana) [ 15230614 NP_187255.1 CDS reverse ] MULTIPLE_SPLICE_VAR { CHROM_POS_START:1824522 CHROM_POS_END:1825082 } -=| MIDDLE_POINT:1824802 |=| CHROM_ID:3 |=| [( Arabidopsis_thaliana )] |=-
LS1_675	CLS_S3_Contig9317	C	T	C/T	Non control	TAGAAGCTAAATTGTACCATTTGTTGTGCTTAAAATATCAAACCCCAAAAGCTAC[C/T]AATTTCTTTTATTTCCTACATTTTGTATGGAAAAAATTTCATTC	5	36361163	AT1G18950	aminoacyl-tRNA synthetase family, contains aminoacyl-transfer RNA synthetases class-II signature 1, PROSITE:PS00179 [ 15221899 NP_173329.1 CDS forward ] SINGLE_SPLICE_VAR { CHROM_POS_START:6546530 CHROM_POS_END:6551540 } -=| MIDDLE_POINT:6549035 |=| CHROM_ID:1 |=| [( Arabidopsis_thaliana )] |=-
LS1_395	CLS_S3_Contig7858	G	A	G/A	Non control	TTAGTTTCATCTTTGGAATTTCCTTCAAAAGATGTGCCTCTAAAACCTT[G/A]CAATTCAGGTGGGTTAGAAAACWAAATGTAGATATTTATCTATCTTTAGT	5	46605323	AT1G26580	expressed protein, similar to putative MYB family transcription factor GB:AAD17429 GI:4335752 from (Arabidopsis thaliana) [ 15222736 NP_173980.1 CDS forward ] SINGLE_SPLICE_VAR { CHROM_POS_START:9185607 CHROM_POS_END:9187200 } -=| MIDDLE_POINT:9186403 |=| CHROM_ID:1 |=| [( Arabidopsis_thaliana )] |=-
LS1_20	CLS_S3_Contig6382	A	T	A/T	Non control	GGACTCAGAGCACAGGGCAACTACGATTTGCCGAAACATTGCGATAACA[A/T]CGAGGTTTTGAAAGCTCTTTGTAAAGAAGCTGGTTGGGTTGTTCTTCCTG	5	62843551	-	no_hits_found
LS1_74	CLS_S3_Contig8000	C	T	C/T	Non control	TACGTTGTTATCTGAATCATCATCAAATCAACAATTCTTTTGCTCTTTA[C/T]TATCAATCGAAACCTACGTTCCATAACATGATTCGYCCTTCCTTAATGGG	5	65369395	AT3G26010	F-box family protein, contains Pfam:PF00646 F-box domain [ 15230960 NP_189230.1 CDS forward ] SINGLE_SPLICE_VAR { CHROM_POS_START:9513138 CHROM_POS_END:9514382 } -=| MIDDLE_POINT:9513760 |=| CHROM_ID:3 |=| [( Arabidopsis_thaliana )] |=-
LS1_140	QGA9H11.yg.ab1	C	G	C/G	Non control	GTATAATCGGATTGAGGCGTTGAAAGTGTTGATGGAACTATGGGATGAA[C/G]AAGAGTTGGCGAAGATGACAGATGATGGTGGAAATACTCTGTTGCATGCT	5	65493895	AT5G60070	ankyrin repeat family protein, contains ankyrin repeat domains, Pfam:PF00023 [ 15238604 NP_200815.1 CDS reverse ] SINGLE_SPLICE_VAR { CHROM_POS_START:24207666 CHROM_POS_END:24209796 } -=| MIDDLE_POINT:24208731 |=| CHROM_ID:5 |=| [( Arabidopsis_thaliana )] |=-
LS1_376	CLSS11429.b1_J02.ab1	G	A	G/A	Non control	CGACAGACTCTCACTCAYCGCCTTCAATGAAACCCCCCTCCACATCGCC[G/A]CCATGCGCGGCCATCTCAATTTTGCCACGGTGGTTCTGACCCAAAAGCCG	5	65494265	AT5G60070	ankyrin repeat family protein, contains ankyrin repeat domains, Pfam:PF00023 [ 15238604 NP_200815.1 CDS reverse ] SINGLE_SPLICE_VAR { CHROM_POS_START:24207666 CHROM_POS_END:24209796 } -=| MIDDLE_POINT:24208731 |=| CHROM_ID:5 |=| [( Arabidopsis_thaliana )] |=-
LS1_604	CLSS11023.b1_M20.ab1	C	A	C/A	Non control	ACAAGAAATATATCGATAAAAAGAGAGCCATGAAAAGAACTGAATCAAC[C/A]GTTCCCATTTTCAATATGGAAGATATGGATGRGGGTGTTGAAGGATATGA	5	66901942	AT4G32410	cellulose synthase, catalytic subunit, putative, similar to cellulose synthase-1 (gi:9622874) and -2 (gi:9622876) from Zea mays [ 15236786 NP_194967.1 CDS reverse ] SINGLE_SPLICE_VAR { CHROM_POS_START:15641015 CHROM_POS_END:15646394 } -=| MIDDLE_POINT:15643704 |=| CHROM_ID:4 |=| [( Arabidopsis_thaliana )] |=-
LS1_177	CLS_S3_Contig10710	A	G	A/G	Non control	CTAACCCTAACCATCGCCTKCTTCACATTCCAGCTATCTCTGTAAACCT[A/G]CGGCAATTGTCTTCTCGTTGCTCCGTCGTTACTTGTGCTCGCCGTCGTAG	5	67085245	AT5G11270	expressed protein [ AT5G11270 30683552 NP_196688.2 CDS reverse ] SINGLE_SPLICE_VAR { CHROM_POS_START:3595558 CHROM_POS_END:3597077 } -=| MIDDLE_POINT:3596317 |=| CHROM_ID:5 |=| [( Arabidopsis_thaliana )] |=-
LS1_309	CLS_S3_Contig3849	T	C	T/C	Non control	CGTCCAGTAACTTGTTTGCAGCCGTCGGAGAGGGTATATGGGATAACGG[T/C]GCTGCATGTGGGCGGCAGTATCTGGTAAGGTGTATAAGTGCCACCATACC	5	68818827	AT2G18660	expansin family protein (EXPR3), identical to Expansin-related protein 3 precursor (Ath-ExpGamma-1.2) (Swiss-Prot:Q9ZV52) (Arabidopsis thaliana) [ 30680435 NP_849979.1 CDS reverse ] SINGLE_SPLICE_VAR { CHROM_POS_START:8098114 CHROM_POS_END:8098726 } -=| MIDDLE_POINT:8098420 |=| CHROM_ID:2 |=| [( Arabidopsis_thaliana )] |=-
LS1_272	CLSZ620.b1_G12.ab1	C	T	C/T	Non control	ATCTTATATGTGTTCTTAATCAAGTGGCATCCTTGGATTCAACGGGTCC[C/T]GTTTTAGTTCATGTCATAACAAAGGAAGATAAAGTATTACCAAATGAGAA	5	68958941	AT5G11380	1-deoxy-D-xylulose 5-phosphate synthase, putative / 1-deoxyxylulose-5-phosphate synthase, putative / DXP-synthase, putative, similar to 1-deoxy-D-xylulose 5-phosphate synthase 1 (Medicago truncatula) GI:21322713 [ 15239030 NP_196699.1 CDS forward ] SINGLE_SPLICE_VAR { CHROM_POS_START:3630173 CHROM_POS_END:3633251 } -=| MIDDLE_POINT:3631712 |=| CHROM_ID:5 |=| [( Arabidopsis_thaliana )] |=-
LS1_61	CLS_S3_Contig9652	T	C	T/C	Non control	GAAAGAAGATGGTTAAATGTGCCAAGGAAGGCATAAAGCTGGAAGCAAG[T/C]AACTCAAAAATCTATGAGAGGATGCATGCWGTTTTTGTTGAAATGGAACC	5	68967697	AT1G15460	anion exchange family protein, member of the PF|00955 Anion exchanger family [ 15218193 NP_172999.1 CDS reverse ] SINGLE_SPLICE_VAR { CHROM_POS_START:5310191 CHROM_POS_END:5313371 } -=| MIDDLE_POINT:5311781 |=| CHROM_ID:1 |=| [( Arabidopsis_thaliana )] |=-
LS1_649	CLS_S3_Contig8333	A	T	A/T	Non control	TACAAAATGCGGTATCCGTGCAGCCTGTTGTGTCTATTGAAAGAACGGT[A/T]TTTTATAGGGAAAGAGCTGCTGGGATGTACTCAGCTTTTCCATACGCTTT	5	70989643	AT1G15520	ABC transporter family protein, similar to ABC1 protein GI:14331118 from (Nicotiana plumbaginifolia) [ 15218218 NP_173005.1 CDS reverse ] SINGLE_SPLICE_VAR { CHROM_POS_START:5331988 CHROM_POS_END:5338170 } -=| MIDDLE_POINT:5335079 |=| CHROM_ID:1 |=| [( Arabidopsis_thaliana )] |=-
LS1_747	CLS_S3_Contig8540	A	G	A/G	Non control	TCAAGTTTCCCGATTTTCGTGAAGGGACCAAAGAATTTTCACAAGCATT[A/G]GTTGTTTTCACCAAAAAGCAAAATCATGACGCTTTTATGTTTCCAACGAT	5	87046616	-	no_hits_found
LS1_464	CLS_S3_Contig10377	T	G	T/G	Non control	AATCAACTCACAAAGGCTACCTTTTAGGTGGGCTTGTATGGTTCGCTGT[T/G]CCATTTTCTTTAGCAACAGCACTTGGTTTAGGAGCTCTAGCCCTTGACCT	5	124945381	AT5G45380	sodium:solute symporter family protein, contains Pfam profile: PF00474 sodium:solute symporter family [ 15242384 NP_199351.1 CDS forward ] SINGLE_SPLICE_VAR { CHROM_POS_START:18408564 CHROM_POS_END:18412923 } -=| MIDDLE_POINT:18410743 |=| CHROM_ID:5 |=| [( Arabidopsis_thaliana )] |=-
LS1_729	CLSM9938.b1_D14.ab1	T	C	T/C	Non control	AGAGAGCCGAAGAATAATACACAAAAACATCAAAGCAACAAACATATTG[T/C]TGGATGATAATTTGGAAGCCAAAATATGTGATTTTGGTTTTAGATCAAGG	5	127725431	AT3G46290	protein kinase, putative, similar to receptor-like protein kinase (Catharanthus roseus) gi|1644291|emb|CAA97692 [ 15231393 NP_190214.1 CDS forward ] SINGLE_SPLICE_VAR { CHROM_POS_START:17023994 CHROM_POS_END:17026486 } -=| MIDDLE_POINT:17025240 |=| CHROM_ID:3 |=| [( Arabidopsis_thaliana )] |=-
LS1_97	CLSS10698.b1_D12.ab1	A	G	A/G	Non control	GTGATGCGGATACTGGGCCAACAGCTTCAATCAGGTGTGAGCATGATCA[A/G]CTTATGCCTGAACAAGCAGCTGGAGCCAAACGTGCCCTAATTCCAGAAAC	5	135324916	AT3G49600	ubiquitin-specific protease 26 (UBP26), similar to GI:11993492 [ 18408899 NP_566922.1 CDS reverse ] SINGLE_SPLICE_VAR { CHROM_POS_START:18391927 CHROM_POS_END:18397647 } -=| MIDDLE_POINT:18394787 |=| CHROM_ID:3 |=| [( Arabidopsis_thaliana )] |=-
LS1_267	CLS_S3_Contig9626	G	T	G/T	Non control	TGTTGTTAGGCATTATTAAGAAACAAAAAAACCAATATGTATCTTTCTT[G/T]TACATTCAATATGTGTATATGGAATTGTCATTTATATTTAGTGTAGCCAA	5	136399589	AT3G26210	cytochrome P450 71B23, putative (CYP71B23), Identical to Cytochrome P450 71B23 (SP:Q9LTM0)(Arabidopsis thaliana) [ 15231526 NP_189252.1 CDS reverse ] SINGLE_SPLICE_VAR { CHROM_POS_START:9594566 CHROM_POS_END:9596439 } -=| MIDDLE_POINT:9595502 |=| CHROM_ID:3 |=| [( Arabidopsis_thaliana )] |=-
LS1_284	CLSX3554.b1_D01.ab1	G	A	G/A	Non control	CCATGCTTTTATCAGATGGATCTGTACGTCTATAAACTTTTGTCACGCC[G/A]TCGTTTCTACTTTTCAACGACTCTTGATGAAGACTCTTCCTGCTCTCAAA	5	138491028	AT2G25000	WRKY family transcription factor, contains Pfam profile: PF03106 WRKY DNA -binding domain [ 15224660 NP_180072.1 CDS forward ] SINGLE_SPLICE_VAR { CHROM_POS_START:10636891 CHROM_POS_END:10638174 } -=| MIDDLE_POINT:10637532 |=| CHROM_ID:2 |=| [( Arabidopsis_thaliana )] |=-
LS1_7	CLS_S3_Contig7135	A	C	A/C	Non control	GTTGCCTCTAATACAAACAAAAGGAAGTTTAGTGAGTGTGACGATCGCA[A/C]CTCCTTTGAGAGCAGGAAGAGTCTTCATCAAGAGTCGTTGAAAAGTAGAA	5	138491082	-	no_hits_found
LS1_524	CLS_S3_Contig8646	C	T	C/T	Non control	TTGAAATCCTGGCATTTCCCTGCAATCAGTTTGGGTTCCAAGAACCTGG[C/T]TCAAATGATCAGATTAAACAATTTGCTTGTACAAGGTTCAAAGCAGAGTT	5	138558123	AT2G25080	phospholipid hydroperoxide glutathione peroxidase, chloroplast / PHGPx (GPX1), identical to SP|P52032 Phospholipid hydroperoxide glutathione peroxidase, chloroplast precursor (EC 1.11.1.9) (PHGPx) {Arabidopsis thaliana} [ 15224678 NP_180080.1 CDS forward ] SINGLE_SPLICE_VAR { CHROM_POS_START:10675213 CHROM_POS_END:10676907 } -=| MIDDLE_POINT:10676060 |=| CHROM_ID:2 |=| [( Arabidopsis_thaliana )] …
LS1_571	QGI9H06.yg.ab1	G	A	G/A	Non control	GATTCTAGTGAAGATGCATCAAAAAGGTTATTATCATCTACAGACCGAA[G/A]GGGGGATAAAAGAGACAATTCRCGTGAATCTTCTAGAAAGCGTCACCGGA	5	138561786	AT5G25060	RNA recognition motif (RRM)-containing protein, KIAA0332 - Homo sapiens, EMBL:AB002330 [ 18420875 NP_568464.1 CDS reverse ] SINGLE_SPLICE_VAR { CHROM_POS_START:8634222 CHROM_POS_END:8639987 } -=| MIDDLE_POINT:8637104 |=| CHROM_ID:5 |=| [( Arabidopsis_thaliana )] |=-
LS1_303	QGD7G13.yg.ab1	T	C	T/C	Non control	TAGTTGATGTTCCAAGGGACAAGAACATAACAGCTGAAGTTATGGAGGC[T/C]TTGAASATTCCCAAAGGAGTAAGGCGKGTGCTTTTTAGAACATTAAACAC	5	138911125	AT4G35220	cyclase family protein, contains Pfam profile: PF04199 putative cyclase [ 18418598 NP_567979.1 CDS forward ] SINGLE_SPLICE_VAR { CHROM_POS_START:16752641 CHROM_POS_END:16753971 } -=| MIDDLE_POINT:16753306 |=| CHROM_ID:4 |=| [( Arabidopsis_thaliana )] |=-
LS1_508	CLSM10924.b1_H19.ab1	C	G	C/G	Non control	ATGTTCCAAGGGACAAGAACATAACAGCTGAAGTTATGGAGGCTTTGAA[C/G]ATTCCCAAAGGAGTAAGGCGGGTGCTTTTTAGAACATTAAACACTGATAG	5	138911125	AT4G35220	cyclase family protein, contains Pfam profile: PF04199 putative cyclase [ 18418598 NP_567979.1 CDS forward ] SINGLE_SPLICE_VAR { CHROM_POS_START:16752641 CHROM_POS_END:16753971 } -=| MIDDLE_POINT:16753306 |=| CHROM_ID:4 |=| [( Arabidopsis_thaliana )] |=-
LS1_618	CLS_S3_Contig4429	A	G	A/G	Non control	TAGCTAAACACAGAAAGATACACCTTTTTGATATCAATATTCCTGGAAA[A/G]ATTACATTTGAGGAATCAAAGACTCTTACTGCTGGAGAAACTCCTACTGT	5	186445972	AT5G12040	carbon-nitrogen hydrolase family protein, similar to Nit protein 2 (Homo sapiens) GI:9367116 [ 22326744 NP_196765.2 CDS forward ] MULTIPLE_SPLICE_VAR { CHROM_POS_START:3885163 CHROM_POS_END:3887773 } -=| MIDDLE_POINT:3886468 |=| CHROM_ID:5 |=| [( Arabidopsis_thaliana )] |=-
LS1_87	CLSX7202.b1_D02.ab1	T	C	T/C	Non control	GTGAGCAGTTATCAGATATTGATCAAGGCAAGAGTACAATTAGAAGCAA[T/C]AGTTTTCCTGTGACTGCTCCAAGGTACTTGACCCTTGAGCCATCTCTTGC	5	187563637	AT4G24480	serine/threonine protein kinase, putative, similar to serine/threonine-protein kinase CTR1 (Arabidopsis thaliana) SWISS-PROT:Q05609 [ 15233846 NP_194179.1 CDS forward ] SINGLE_SPLICE_VAR { CHROM_POS_START:12650420 CHROM_POS_END:12654765 } -=| MIDDLE_POINT:12652592 |=| CHROM_ID:4 |=| [( Arabidopsis_thaliana )] |=-
LS1_633	CLS_S3_Contig8919	A	C	A/C	Non control	GGTTCCTCCTCCTGGGATGGAAATGGATCAACTTATATGTGGAGGTTGT[A/C]GAACATTGCTAATGTACACACGTGGTGCTACAAGTGTGAGATGTTCCTGT	5	195130683	AT5G16000	leucine-rich repeat family protein / protein kinase family protein, contains Pfam domains PF00560: Leucine Rich Repeat and PF00069: Protein kinase domain [ 15237242 NP_197104.1 CDS forward ] SINGLE_SPLICE_VAR { CHROM_POS_START:5224267 CHROM_POS_END:5227006 } -=| MIDDLE_POINT:5225636 |=| CHROM_ID:5 |=| [( Arabidopsis_thaliana )] |=-
LS1_606	CLS_S3_Contig5495	A	G	A/G	Non control	TTTGTTTTTCTGCGTATAAATGAAGGTAGGTTAAACCATGAGCAATATC[A/G]ATTGAAATTTCAAGCCGTTGACTGAAATCCAAGCAACTTCCATGAACCGC	5	218421613	AT2G11520	protein kinase family protein, contains protein kinase domain, Pfam:PF00069 [ 18397027 NP_565351.1 CDS forward ] SINGLE_SPLICE_VAR { CHROM_POS_START:4626227 CHROM_POS_END:4628530 } -=| MIDDLE_POINT:4627378 |=| CHROM_ID:2 |=| [( Arabidopsis_thaliana )] |=-
LS1_658	CLS_S3_Contig5236	G	A	G/A	Non control	CTTGTTCTATTTAAGTTTTCAAGATCCCATTTTAGGGGTTGGGTACGTT[G/A]ATGAATCCACTGATGAAATTGTTGAGGATGTCGACTTATCCAAAAATCTC	5	219034319	AT1G62500	protease inhibitor/seed storage/lipid transfer protein (LTP) family protein, similar to auxin down regulated GB:X69640 GI:296442 from (Glycine max) [ 15221483 NP_176439.1 CDS forward ] SINGLE_SPLICE_VAR { CHROM_POS_START:23135846 CHROM_POS_END:23136739 } -=| MIDDLE_POINT:23136292 |=| CHROM_ID:1 |=| [( Arabidopsis_thaliana )] |=-
LS1_321	CLSZ1542.b1_K01.ab1	T	A	T/A	Non control	AGAAGAGTTTAGAAGAAGGCTTCAAAGTAAGAATCTTTCTCAAAACCGG[T/A]GTTATTCGTCAAATTTGAAAGATGAAGGGGCTCAAAAGAAAATAGTAAAA	5	221602709	AT3G15760	expressed protein [ AT3G15760 18400890 NP_566525.1 CDS forward ] SINGLE_SPLICE_VAR { CHROM_POS_START:5337741 CHROM_POS_END:5338226 } -=| MIDDLE_POINT:5337983 |=| CHROM_ID:3 |=| [( Arabidopsis_thaliana )] |=-
LS1_603	CLSM4602.b1_D24.ab1	T	A	T/A	Non control	AGAAGCTTCTAGAAACTGGGCAAGCTACAAAAGAAGATATTGATAGAAT[T/A]CAAAGCAAGGTTACCTCCATTCTTAATGAAGAGTTTCTTGCTAGTAAGGA	5	221682951	AT3G55410	2-oxoglutarate dehydrogenase E1 component, putative [ AT3G55410 30694242 NP_191101.2 CDS forward ] SINGLE_SPLICE_VAR { CHROM_POS_START:20552874 CHROM_POS_END:20556705 } -=| MIDDLE_POINT:20554789 |=| CHROM_ID:3 |=| [( Arabidopsis_thaliana )] |=-
LS1_276	CLS_S3_Contig6048	G	A	G/A	Non control	GTGATGGTAGAGTCTCGTTGGCGTCTAAAGCATCAAACTTACCATCACC[G/A]TTGGATTCCGTTGATGCCCAGAGGCAAAAATTTGCAGCTAAAGGCCTTGA	5	223214388	AT2G41480	peroxidase, putative, similar to peroxidase (Spinacia oleracea) gi|1781334|emb|CAA71494 [ 30688665 NP_181679.2 CDS reverse ] SINGLE_SPLICE_VAR { CHROM_POS_START:17304064 CHROM_POS_END:17305768 } -=| MIDDLE_POINT:17304916 |=| CHROM_ID:2 |=| [( Arabidopsis_thaliana )] |=-
LS1_672	CLS_S3_Contig7547	A	G	A/G	Non control	TGTTTTTCTACTTTGGTAAATGTTAAAACCAAAGAAATGAAAATATAAA[A/G]GTATATATATCAAATCTTCCATAAAGTGAAAAAATATATATATACTTGAA	5	226624832	AT2G26650	potassium channel protein 1 (AKT1), identical to AKT1 (Arabidopsis thaliana) gi|563112|gb|AAA96810 [ 15225768 NP_180233.1 CDS reverse ] SINGLE_SPLICE_VAR { CHROM_POS_START:11339043 CHROM_POS_END:11343522 } -=| MIDDLE_POINT:11341282 |=| CHROM_ID:2 |=| [( Arabidopsis_thaliana )] |=-
LS1_125	CLS_S3_Contig42	C	A	C/A	Non control	CAAACGCAGGCATGAGGCGTTCTAGRCACAACAATGCATTACAAGTACA[C/A]GATGATTGGCCAATCCGAAAGGCCCTCACACTTTCAGACGTTGACATAAC	5	241713662	AT1G10455	expressed protein [ AT1G10455 22329471 NP_683297.1 CDS forward ] SINGLE_SPLICE_VAR { CHROM_POS_START:3438556 CHROM_POS_END:3439014 } -=| MIDDLE_POINT:3438785 |=| CHROM_ID:1 |=| [( Arabidopsis_thaliana )] |=-
LS1_587	CLS_S3_Contig8705	C	T	C/T	Non control	CTTGTATGTGGCCATCATGGTAACTCCSCCGCGGTTACGGATGCCGGTG[C/T]TGGATTTGAGTCCGAAGAGRGCTGCTGTTTTGTTGGAGGTGGAGAGAGAA	5	241744886	AT4G29210	gamma-glutamyltranspeptidase family protein, similar to SP|P07314 Gamma-glutamyltranspeptidase precursor (EC 2.3.2.2) (Gamma- glutamyltransferase) (GGT) {Rattus norvegicus} [ 15233493 NP_194650.1 CDS forward ] MULTIPLE_SPLICE_VAR { CHROM_POS_START:14400996 CHROM_POS_END:14403325 } -=| MIDDLE_POINT:14402160 |=| CHROM_ID:4 |=| [( Arabidopsis_thaliana )] |=-
LS1_129	CLS_S3_Contig3653	T	A	T/A	Non control	AATATGTGGATACCAAATCAAGGGTCTAAATGGGGGTTTATTATATATA[T/A]ATATGTAAGCTATGCYTTGAGGAGAATTAGTGTCATGGGAAGGAAAGGAA	5	241806871	AT1G10950	endomembrane protein 70, putative [ AT1G10950 18391222 NP_563881.1 CDS forward ] SINGLE_SPLICE_VAR { CHROM_POS_START:3659322 CHROM_POS_END:3663622 } -=| MIDDLE_POINT:3661472 |=| CHROM_ID:1 |=| [( Arabidopsis_thaliana )] |=-
LS1_41	CLS_S3_Contig519	G	C	G/C	Non control	TAAAACCAGTCGTGGAAGATGTGACAAATCTTGATGAGCAACAACAAGC[G/C]ATTGAAAATAGAATATCACAGTTAAATGCAGAATTACTAGAGTTTAATGA	5	242090649	AT1G61000	Nuf2 family protein, contains Pfam PF03800: Nuf2 family domain [ 15219846 NP_176296.1 CDS reverse ] SINGLE_SPLICE_VAR { CHROM_POS_START:22469433 CHROM_POS_END:22477711 } -=| MIDDLE_POINT:22473572 |=| CHROM_ID:1 |=| [( Arabidopsis_thaliana )] |=-
LS1_780	QGB8C16.yg.ab1	C	G	C/G	Non control	TCGGTTATGTTCTTCAAGGTGTGTGCACGGTTGGATTGGTGACACCAAA[C/G]AGTACCAAAGAAACAGTCGTAGTGATTAAGAAAGGGGATGTAATTCCATT	5	242115255	AT1G07750	cupin family protein, similar to legumin (11S-globulin) from Ginkgo biloba (GI:949869), 11S globulin from Avena sativa (GI:472867) [ 15223000 NP_172255.1 CDS reverse ] SINGLE_SPLICE_VAR { CHROM_POS_START:2404297 CHROM_POS_END:2405860 } -=| MIDDLE_POINT:2405078 |=| CHROM_ID:1 |=| [( Arabidopsis_thaliana )] |=-
LS1_114	CLSS1360.b1_O04.ab1	A	C	A/C	Non control	CCTCCTCCACACCCAAAACTTCTCTATATGGTCTCTGATTCGCGACTTT[A/C]AAACTTCAATTCKAAGATCCTTTCTTGCTTCACCACTGGATCTTGCTGTT	5	242861941	AT1G60890	phosphatidylinositol-4-phosphate 5-kinase family protein, similar to phosphatidylinositol-4-phosphate 5-kinase AtPIP5K1 (Arabidopsis thaliana) GI:3702691 [ 22330351 NP_176286.2 CDS reverse ] SINGLE_SPLICE_VAR { CHROM_POS_START:22416117 CHROM_POS_END:22420003 } -=| MIDDLE_POINT:22418060 |=| CHROM_ID:1 |=| [( Arabidopsis_thaliana )] |=-
LS1_771	CLSS4565.b2_J14.ab1	T	C	T/C	Non control	AAAGATGCCGCGGTCAAGCCTACCACCGTAAAAGAAGAGAAGAAGACAT[T/C]GTCTGAATCAAGCACCTCAGATGCACAATCTGGAAGCATACCTACTATGC	5	243476576	AT2G17390	ankyrin repeat family protein, contains ankyrin repeats, Pfam:PF00023 [ 15227825 NP_179331.1 CDS forward ] SINGLE_SPLICE_VAR { CHROM_POS_START:7562952 CHROM_POS_END:7564825 } -=| MIDDLE_POINT:7563888 |=| CHROM_ID:2 |=| [( Arabidopsis_thaliana )] |=-
LS1_565	CLSM18154.b1_D03.ab1	C	T	C/T	Non control	ACCTGCTGTGTGCACTTGGGTGGCGTCCATGGTGGAAGGTTTTGGTCAC[C/T]AACTGTCAGATCGTCCAATTCGTCTTCAGCTTCATGGTATCCGGTCTGAT	5	243552244	AT3G06470	GNS1/SUR4 membrane family protein, similar to SP|P39540 Elongation of fatty acids protein 1 {Saccharomyces cerevisiae} [ 15230729 NP_187298.1 CDS forward ] SINGLE_SPLICE_VAR { CHROM_POS_START:1984212 CHROM_POS_END:1985048 } -=| MIDDLE_POINT:1984630 |=| CHROM_ID:3 |=| [( Arabidopsis_thaliana )] |=-
LS1_535	CLS_S3_Contig9510	A	G	A/G	Non control	TTCATCAGCAACAGAAGCTCTTCGTTCAAACGCCATTGATAGCATCRTC[A/G]TCGTCGTCTCAGCCGAGAAGAACCTCTCTGGTTGTAGAAGCCAAGGCCAG	5	243597493	AT1G48350	ribosomal protein L18 family protein, similar to ribosomal protein L18 GI:3980238 from (Thermotoga maritima) [ 15221153 NP_175268.1 CDS forward ] SINGLE_SPLICE_VAR { CHROM_POS_START:17870937 CHROM_POS_END:17871883 } -=| MIDDLE_POINT:17871410 |=| CHROM_ID:1 |=| [( Arabidopsis_thaliana )] |=-
LS1_551	CLSM10873.b1_B07.ab1	A	G	A/G	Non control	CTCAATCCAAGGTTTCTTCAACAAAACGTGTGGCAACTGCCACTAATCC[A/G]ACTGCACAAGATGCTGCCGACCTTTTAAGGATGTGTGTGAAGTGTGGGAT	5	247111632	AT5G64160	expressed protein [ AT5G64160 18424795 NP_568986.1 CDS forward ] SINGLE_SPLICE_VAR { CHROM_POS_START:25688167 CHROM_POS_END:25689544 } -=| MIDDLE_POINT:25688855 |=| CHROM_ID:5 |=| [( Arabidopsis_thaliana )] |=-
LS1_737	CLS_S3_Contig4500	G	A	G/A	Non control	TCTTCGCCTTACTTCTCAAAGTCTCCACCGCCCTTTCTAGTCAGAACAT[G/A]RCCCATCTATTCCCTGCCGTCCTCATTTTTGGCGACTCCACTGCAGATTC	5	252470510	AT1G58430	GDSL-motif lipase/hydrolase family protein, similar to family II lipases EXL3 GI:15054386, EXL1 GI:15054382, EXL2 GI:15054384 from (Arabidopsis thaliana) [ 15217963 NP_176139.1 CDS reverse ] SINGLE_SPLICE_VAR { CHROM_POS_START:21715349 CHROM_POS_END:21716657 } -=| MIDDLE_POINT:21716003 |=| CHROM_ID:1 |=| [( Arabidopsis_thaliana )] |=-
LS1_296	CLS_S3_Contig3728	G	A	G/A	Non control	TATTGATGCCACAACACTAGAGGGAGGAACAGAGTATAAAGAAGAAGCA[G/A]ATGATGAAGAAGAAGAAGCCGAAAGCCTTTTGAACATCCGAGATTCCCTC	5	265000866	AT2G16070	expressed protein [ AT2G16070 18398011 NP_028242.1 CDS reverse ] MULTIPLE_SPLICE_VAR { CHROM_POS_START:6991154 CHROM_POS_END:6992438 } -=| MIDDLE_POINT:6991796 |=| CHROM_ID:2 |=| [( Arabidopsis_thaliana )] |=-
LS1_363	CLS_S3_Contig9333	G	T	G/T	Non control	GAGCTTTAGATGGAACACACATAAAGTGCTTAGTGCCACTTAAAGACAA[G/T]GCTAAATATAGGACAAGAAAAAATRATATTGCCACAAATGTCTTAGGGGT	5	273463836	AT5G41980	expressed protein [ AT5G41980 15238244 NP_199013.1 CDS forward ] SINGLE_SPLICE_VAR { CHROM_POS_START:16810993 CHROM_POS_END:16812117 } -=| MIDDLE_POINT:16811555 |=| CHROM_ID:5 |=| [( Arabidopsis_thaliana )] |=-
LS1_656	CLS_S3_Contig1674	G	A	G/A	Non control	ATTACAAAATTGACTAAAATTTTGTTCAAGTTTTATGCAATATTGATAT[G/A]AAATATGAAGTTGGGAGTTCATTTTTTTGATCATTGGCATTTGTTGCTAT	5	274286194	AT2G04400	indole-3-glycerol phosphate synthase (IGPS), nearly identical to SP|P49572 [ 15228142 NP_178521.1 CDS forward ] SINGLE_SPLICE_VAR { CHROM_POS_START:1531205 CHROM_POS_END:1533575 } -=| MIDDLE_POINT:1532390 |=| CHROM_ID:2 |=| [( Arabidopsis_thaliana )] |=-
LS1_388	CLSS4120.b1_O22.ab1	A	G	A/G	Non control	AGAGTCTGCTACTGATGTTCTCAAGGACATCTTAAAACCAGTAGTTGAT[A/G]MCGTGGAAGAGATTTGTTGGCCTCCCCGCGACCCTAACGCCCTCAATCTC	5	279230642	AT2G21385	expressed protein [ AT2G21385 18399677 NP_565511.1 CDS forward ] SINGLE_SPLICE_VAR { CHROM_POS_START:9156806 CHROM_POS_END:9158832 } -=| MIDDLE_POINT:9157819 |=| CHROM_ID:2 |=| [( Arabidopsis_thaliana )] |=-
LS1_693	CLS_S3_Contig8120	C	A	C/A	Non control	GGTTAATGACACGGAAGTTGTAGTATGGGTTTGTCATCTGCTGCTATTA[C/A]TAATCCCAGTGAAGCATTGAAATTTTGCATATTTGATCCAAGAAGGGGAC	5	279302257	AT1G80910	expressed protein [ AT1G80910 15220866 NP_178206.1 CDS forward ] SINGLE_SPLICE_VAR { CHROM_POS_START:30406035 CHROM_POS_END:30408358 } -=| MIDDLE_POINT:30407196 |=| CHROM_ID:1 |=| [( Arabidopsis_thaliana )] |=-
LS1_246	QGD2g07.yg.ab1	A	T	A/T	Non control	CTGGCTTTACTAACATCCCATGGTTTTGGTTACAAATTGTAAAAAAAAA[A/T]WAAAAAAAACTGTCCATCAATTGTTAAAGGACTTTACATGGTCTTTGTTA	5	279864713	-	no_hits_found
LS1_454	CLS_S3_Contig8709	C	T	C/T	Non control	TGTTGATACAATCACCTGAAAACCCTAGAAAAACTATTACAAAACGCAT[C/T]GTGGCCATGGAAGGGGAAGTTGTTTCGTTCTTAGTTGATCCTAGCCGCAG	5	281383285	AT1G53530	signal peptidase I family protein, contains similarity to SP|P28627 Mitochondrial inner membrane protease subunit 1 (EC 3.4.99.-) {Saccharomyces cerevisiae} [ 30695525 NP_175758.2 CDS forward ] SINGLE_SPLICE_VAR { CHROM_POS_START:19981917 CHROM_POS_END:19983446 } -=| MIDDLE_POINT:19982681 |=| CHROM_ID:1 |=| [( Arabidopsis_thaliana )] |=-
LS1_116	QGB17L18.yg.ab1	G	A	G/A	Non control	TACAAAACCGTGAAATTATTAGAAGAAATGTCACCTGAAAACTTTGATC[G/A]CAAAATTCCACCCCCGCAGAGTACTGTGGAGATCGTGAACGTGGTAGGAA	5	284049135	-	no_hits_found
LS1_441	CLS_S3_Contig2395	A	G	A/G	Non control	CATTCCGGAAGCTGACTCCTGTGAAGCAACAACCAACAAAAGGGAAACA[A/G]AAATAGAGATATACACAAGGTAGAAAGGTCATCTGAGGCTGTGATGCATA	5	285619891	AT4G27540	prenylated rab acceptor (PRA1) protein-related, contains Pfam profile PF03208: PRA1 family protein [ 18417012 NP_567776.1 CDS reverse ] SINGLE_SPLICE_VAR { CHROM_POS_START:13753455 CHROM_POS_END:13754666 } -=| MIDDLE_POINT:13754060 |=| CHROM_ID:4 |=| [( Arabidopsis_thaliana )] |=-
LS1_449	CLS_S3_Contig10443	C	A	C/A	Non control	AATCCGCTTAACCACACCACCTACCACCACATTGCTTTCTGACGACAAC[C/A]CCATGAAGATCTCATCCAAATCCATCTTGAGCCCAGGTCGAGCTGGGGTA	5	285785858	AT3G15095	expressed protein [ AT3G15095 15229495 NP_188128.1 CDS forward ] SINGLE_SPLICE_VAR { CHROM_POS_START:5082003 CHROM_POS_END:5084057 } -=| MIDDLE_POINT:5083030 |=| CHROM_ID:3 |=| [( Arabidopsis_thaliana )] |=-
LS1_732	CLSM14877.b1_I24.ab1	C	A	C/A	Non control	CCTTTTCCGTTGACGAGCTTTGAGCCTTTTAACGGCTGCAATCACGGAT[C/A]GCGGTCTCCTTCAAGCTCCGTCTCCTCCCAATTAATACTTGCATCAGTCA	5	287749875	AT3G15730	phospholipase D alpha 1 / PLD alpha 1 (PLDALPHA1) (PLD1) / choline phosphatase 1, identical to SP:Q38882 Phospholipase D alpha 1 (EC 3.1.4.4) (AtPLDalpha1) (PLD alpha 1) (Choline phosphatase 1) (Phosphatidylcholine-hydrolyzing phospholipase D 1) (PLDalpha) (Arabidopsis thaliana) [ 15232671 NP_188194.1 CDS forward ] SINGLE_SPLICE_VAR { CHROM_POS_START:5330842 CHROM_POS_END:5333481 } -=| MIDDLE_POI…
LS1_494	CLS_S3_Contig669	A	G	A/G	Non control	TTTACTTTTAAACGTGTTGGTTTTTGGTCGAGAATCAGAGCATGCATAC[A/G]ATTTGATTTTTCTTTGTGGATTTTGGGGCATGCTTTCTTCATTTGAATTG	5	289660597	AT3G15640	cytochrome c oxidase family protein, contains Pfam domain, PF01215: Cytochrome c oxidase subunit Vb [ 15232644 NP_188185.1 CDS forward ] SINGLE_SPLICE_VAR { CHROM_POS_START:5299280 CHROM_POS_END:5301378 } -=| MIDDLE_POINT:5300329 |=| CHROM_ID:3 |=| [( Arabidopsis_thaliana )] |=-
LS1_582	QGD10K17.yg.ab1	G	A	G/A	Non control	TTAAGTTTAGAGCYGTGACTACACGTACCAGAGTCAGGTTTTTGAGTAC[G/A]TTTTATCAGATGAAGACTGACGGGTCTCTCTGTGGTCCATTATCGATGAT	5	289738129	AT5G11420	expressed protein, contains Pfam profile PF04862: Protein of unknown function, DUF642 [ 15239049 NP_196703.1 CDS forward ] SINGLE_SPLICE_VAR { CHROM_POS_START:3644656 CHROM_POS_END:3646992 } -=| MIDDLE_POINT:3645824 |=| CHROM_ID:5 |=| [( Arabidopsis_thaliana )] |=-
LS1_334	CLS_S3_Contig2040	A	G	A/G	Non control	AATTGAAAAGTTGATGRTCTTTCAAACTTTGCAAGTTTTACTTTCAATA[A/G]GAACACAAACATCACTACAAAAGGAATGAGTGTGCAGTATGTCAGCTTCT	5	302281915	-	no_hits_found
LS1_211	CLS_S3_Contig5112	T	C	T/C	Non control	TTGCGGTGGATATACTGGAGACACCCAAGGAACTGGTTATGTACATGGA[T/C]GTCCCTGGTTTATCCAAATCCGACATCCAGGTGACGGTGGAGGAGGAGAA	5	304405484	AT1G54050	17.4 kDa class III heat shock protein (HSP17.4-CIII), contains Pfam profile: PF00011 Hsp20/alpha crystallin family [ 15221027 NP_175807.1 CDS reverse ] SINGLE_SPLICE_VAR { CHROM_POS_START:20183226 CHROM_POS_END:20183790 } -=| MIDDLE_POINT:20183508 |=| CHROM_ID:1 |=| [( Arabidopsis_thaliana )] |=-
LS1_744	171_WRKY60_Lact_sati.DY983326	A	T	A/T	Non control	CATCAGTGTAGGCTTAAAACAAGATTTGCAAGTTATGTTAGGCATTGTT[A/T]TGATGAAGGGAATTGTGTGTGAATTGATCCGGGATCTTGTTACATTTTTA	5	305318835	AT4G30330	small nuclear ribonucleoprotein E, putative / snRNP-E, putative / Sm protein E, putative, similar to SWISS-PROT:P08578 small nuclear ribonucleoprotein E (snRNP-E) (Sm protein E, Sm-E, SmE) (Chicken) [ 18417572 NP_567844.1 CDS reverse ] SINGLE_SPLICE_VAR { CHROM_POS_START:14836779 CHROM_POS_END:14837925 } -=| MIDDLE_POINT:14837352 |=| CHROM_ID:4 |=| [( Arabidopsis_thaliana )] |=-
LS1_581	CLSS8382.b1_L08.ab1	T	C	T/C	Non control	CCTCAATATTTAAAACAGTGCCAATCCCTAGAGTTATGGTTGGAAAATC[T/C]TGCACCAGTTGATGTAAAACCTCAAAAACACCTGGGGTAGAAACCACAAT	5	337115810	-	no_hits_found
LS1_605	CLSX477.b1_I23.ab1	A	G	A/G	Non control	AGACGACAGTGAAGACTCTCCTATCGAGGGGATTGGGAAAGAGTTATGA[A/G]CTTGGACCTGGAAAGGTTATTGCTGGGATTGTGAAGAGAATGGATAAAAC	5	377692736	AT2G30200	expressed protein [ AT2G30200 18402286 NP_565697.1 CDS reverse ] MULTIPLE_SPLICE_VAR { CHROM_POS_START:12890239 CHROM_POS_END:12892559 } -=| MIDDLE_POINT:12891399 |=| CHROM_ID:2 |=| [( Arabidopsis_thaliana )] |=-
LS1_547	QGI14O12.yg.ab1	T	C	T/C	Non control	TTCGCGTCAACTATCTAACGTTACTCTCCGGCGTGCTCGCGTTCTCTCT[T/C]CTTTCCCATCCGTTCTCTTTATTCACGATTGTATCTCTCCTCTGCGCCTG	5	378304748	AT5G05380	prenylated rab acceptor (PRA1) family protein, weak similarity to prenylated Rab acceptor 1 (PRA1) (Homo sapiens) GI:4877285 [ 15239101 NP_196157.1 CDS forward ] SINGLE_SPLICE_VAR { CHROM_POS_START:1592215 CHROM_POS_END:1592868 } -=| MIDDLE_POINT:1592541 |=| CHROM_ID:5 |=| [( Arabidopsis_thaliana )] |=-
LS1_285	CLSS10603.b1_E12.ab1	G	A	G/A	Non control	TCCAGGTCTTCAATCTATCAATCTACAATGGCCATTGTCAAGTTACATC[G/A]AATCAAGATCTAGGGTTTCAAATGCTTCAAGTTCTTCCCAAATAACTTCC	5	387878409	AT5G22850	aspartyl protease family protein, contains Pfam profile: PF00026 eukaryotic aspartyl protease [ 30688682 NP_197676.2 CDS reverse ] SINGLE_SPLICE_VAR { CHROM_POS_START:7633720 CHROM_POS_END:7636301 } -=| MIDDLE_POINT:7635010 |=| CHROM_ID:5 |=| [( Arabidopsis_thaliana )] |=-
LS1_772	CLS_S3_Contig1347	G	A	G/A	Non control	GCATCACAGAGATCAATTCTAGAAAATATAGCATCGATCATCGA[G/A]AGTGAGAGAGATGGATAAAGCCATTAACAGACAGAGGATTTTGCTTCAGCACCTT	5	389228766	AT2G33150	acetyl-CoA C-acyltransferase, putative / 3-ketoacyl-CoA thiolase, putative, similar to 3-ketoacyl-CoA thiolase (E.C. 2.3.1.16) from (Arabidopsis thaliana) GI:2981616, (Cucumis sativus) GI:393707, (Cucurbita cv. Kurokawa Amakuri) GI:1694621 [ 15225798 NP_180873.1 CDS reverse ] SINGLE_SPLICE_VAR { CHROM_POS_START:14054891 CHROM_POS_END:14058060 } -=| MIDDLE_POINT:14056475 |=| CHROM_ID:2 |=| [( Arab…
LS1_280	CLS_S3_Contig1003	A	G	A/G	Non control	AAGTCAAGGGTGTGATGATGGAGAACATTGAGAAGGTTCTTGACCGTGG[A/G]GAAAAGATTGAACTTCTGGTGGATAAAACAGAGAACCTTCGCTCTCAGGC	5	389369889	AT2G32670	synaptobrevin family protein, similar to vesicle-associated membrane protein 7 (Rattus norvegicus) GI:9502258, SP|P51809 Synaptobrevin-like protein 1 {Homo sapiens} [ 30685375 NP_180826.2 CDS forward ] SINGLE_SPLICE_VAR { CHROM_POS_START:13865018 CHROM_POS_END:13866423 } -=| MIDDLE_POINT:13865720 |=| CHROM_ID:2 |=| [( Arabidopsis_thaliana )] |=-
LS1_226	CLS_S3_Contig5720	C	T	C/T	Non control	TGCAGAAGAAACTGGTTCTTCCGAGACATCGTTTTAGGTGCAATTGTAA[C/T]AGCAGCACACCTGGTGGCCCTGTTYCTGGTGAAAATGAAAGTAAACAAGT	5	389405997	AT4G13200	expressed protein, hypothetical protein sll1769 - Synechocystis sp,PID:d1018406 [ 15235625 NP_193056.1 CDS reverse ] SINGLE_SPLICE_VAR { CHROM_POS_START:7668288 CHROM_POS_END:7669162 } -=| MIDDLE_POINT:7668725 |=| CHROM_ID:4 |=| [( Arabidopsis_thaliana )] |=-
LS1_47	CLS_S3_Contig4857	T	C	T/C	Non control	TTATACGTATTCCTGCATGGTTTGCCTTTAATTCCAAAGATGGTGTAAA[T/C]GTGGTGAGTGGTGATTCCATGGTTGAATGTGCTGCAATAGCTGAATCCTG	5	401136655	AT3G63250	homocysteine S-methyltransferase 2 (HMT-2), 99.7% identical to homocysteine S-methyltransferase AtHMT-2 (GI:6685163) (Arabidopsis thaliana) [ 15229396 NP_191884.1 CDS reverse ] MULTIPLE_SPLICE_VAR { CHROM_POS_START:23381550 CHROM_POS_END:23383562 } -=| MIDDLE_POINT:23382556 |=| CHROM_ID:3 |=| [( Arabidopsis_thaliana )] |=-
LS1_518	CLS_S3_Contig9517	T	C	T/C	Non control	TGGTTCTGATAAAGCAAGGAGCAGAAGCTAGAGTCTTTGAGTCAACATT[T/C]GGAGGAAGGAAGTCAATTGTTAAGGAACGATTCTCAAAGAAGTACAGACA	5	401166542	AT5G26110	expressed protein [ AT5G26110 18420990 NP_568482.1 CDS reverse ] SINGLE_SPLICE_VAR { CHROM_POS_START:9118242 CHROM_POS_END:9119355 } -=| MIDDLE_POINT:9118798 |=| CHROM_ID:5 |=| [( Arabidopsis_thaliana )] |=-
LS1_761	CLS_S3_Contig4608	C	A	C/A	Non control	TTATCCCTCGCCCCGAGATTTTGAAAATTAGGGCTACCCCACGCCCAAC[C/A]ATCGCTGGTCCGAAGGATACTCCTATGGAGCTGGTGTTGGAGAAGACTTT	5	403150023	AT5G23535	KOW domain-containing protein, simlar to SP|P12876 50S ribosomal protein L24 (BL23) (12 kDa DNA-binding protein) (HPB12) {Bacillus subtilis} [ 22327012 NP_680212.1 CDS forward ] SINGLE_SPLICE_VAR { CHROM_POS_START:7935874 CHROM_POS_END:7937130 } -=| MIDDLE_POINT:7936502 |=| CHROM_ID:5 |=| [( Arabidopsis_thaliana )] |=-
LS1_362	CLS_S3_Contig9780	A	C	A/C	Non control	TAATTGACCTTAATTACTACATACACACAATTGTGGTAAGGGCGTGTTA[A/C]TGCCACACGATATCACATGTATGGTGTGTAATTGCATTGCACCCAAGTAC	5	403752153	AT4G16566	histidine triad family protein / HIT family protein, contains Pfam domain, PF01230: HIT family (histidine triad protein family) [ 18414694 NP_567507.1 CDS reverse ] SINGLE_SPLICE_VAR { CHROM_POS_START:9334895 CHROM_POS_END:9335906 } -=| MIDDLE_POINT:9335400 |=| CHROM_ID:4 |=| [( Arabidopsis_thaliana )] |=-
LS1_43	CLSS4349.b2_J07.ab1	G	A	G/A	Non control	ATTCTATACTTATGGCCATTGAAAAGGATATGGAGGAAACGGAAAACAC[G/A]GTTCAGGATGAGATCAGAGCTCCATTGGTGCTYCAAGATGAGAAACACAA	5	404341819	AT2G48020	sugar transporter, putative, similar to ERD6 protein {Arabidopsis thaliana} GI:3123712, sugar-porter family proteins 1 and 2 (Arabidopsis thaliana) GI:14585699, GI:14585701 [ 30690868 NP_850483.1 CDS forward ] MULTIPLE_SPLICE_VAR { CHROM_POS_START:19651511 CHROM_POS_END:19654077 } -=| MIDDLE_POINT:19652794 |=| CHROM_ID:2 |=| [( Arabidopsis_thaliana )] |=-
LS1_224	CLSX6034.b1_C22.ab1	T	C	T/C	Non control	CGAGTCTTCGGGCTATCGGTCCTCCCTCCCACCTCCATTACAGCCTTGT[T/C]GACATTCCCTACTTCTTTAAATCTTTCTCTTTCCAACAAACGCCCATTTC	5	406147965	AT2G48120	pale cress protein (PAC), identical to PAC (Arabidopsis thaliana) gi|1483213|emb|CAA65334 [ 15227228 NP_182332.1 CDS forward ] SINGLE_SPLICE_VAR { CHROM_POS_START:19686940 CHROM_POS_END:19688421 } -=| MIDDLE_POINT:19687680 |=| CHROM_ID:2 |=| [( Arabidopsis_thaliana )] |=-
LS1_460	CLS_S3_Contig1356	A	T	A/T	Non control	TTATGGGTATGTACACCAGAATTCATAGCCAATGTAAGAAAGACATATG[A/T]GATGGTAATAGTGATATAGGAATACCTTGGGTAATTTGTAGTTATGAGAT	5	406152768	AT3G63080	glutathione peroxidase, putative, phospholipid-hydroperoxide glutathione peroxidase, spinach, PIR:JC5619 [ 15229378 NP_191867.1 CDS forward ] SINGLE_SPLICE_VAR { CHROM_POS_START:23321136 CHROM_POS_END:23322175 } -=| MIDDLE_POINT:23321655 |=| CHROM_ID:3 |=| [( Arabidopsis_thaliana )] |=-
LS1_721	CLSS5892.b1_H09.ab1	C	T	C/T	Non control	AGCTTGAGGCAGCTATGGGTTCTGAACAATCATATCAAGCTGGTTCTTC[C/T]RGTACTGATGCAAATGGTGAAACTGCCAATGTTGGTAATGGTTTACCAAT	5	406156383	AT1G03290	expressed protein, ESTs gb|H36966, gb|R65511, gb|T42324 and gb|T20569 come from this gene [ 15218768 NP_171828.1 CDS forward ] SINGLE_SPLICE_VAR { CHROM_POS_START:807970 CHROM_POS_END:810680 } -=| MIDDLE_POINT:809325 |=| CHROM_ID:1 |=| [( Arabidopsis_thaliana )] |=-
LS1_526	CLS_S3_Contig8087	G	C	G/C	Non control	TACCCTAACGCTTTTGCCTATGGTCATGCTTCTTGTAATCAAAACCTTA[G/C]AAGCATGGATTGCAAAACCTGCCTCGATGCAGCTGAAATCCAGATGTTAA	5	406601209	AT5G48540	33 kDa secretory protein-related, contains Pfam PF01657: Domain of unknown function, duplicated in 33 KDa secretory proteins [ 15239000 NP_199665.1 CDS reverse ] SINGLE_SPLICE_VAR { CHROM_POS_START:19686322 CHROM_POS_END:19687113 } -=| MIDDLE_POINT:19686717 |=| CHROM_ID:5 |=| [( Arabidopsis_thaliana )] |=-
LS1_617	CLS_S3_Contig6440	T	C	T/C	Non control	GCAGTTCTGCAAGACTTGTAGTCAATGGAAACGAGCAATCAGATACAGC[T/C]AATTATGAGTTTGAAGTATGGGCAAATCCTGGAGAAAGACTTACATTTGT	5	408236339	AT3G62360	expressed protein [ AT3G62360 15228737 NP_191795.1 CDS reverse ] SINGLE_SPLICE_VAR { CHROM_POS_START:23083995 CHROM_POS_END:23091430 } -=| MIDDLE_POINT:23087712 |=| CHROM_ID:3 |=| [( Arabidopsis_thaliana )] |=-
LS1_421	CLSM546.b2_D17.ab1	G	A	G/A	Non control	GTAACTGAGGTGGCGTTTTTTTTTTTTTTTTAATTTTAATTTTTTTTTA[G/A]TTATCTTAGTGACTATTTTATCTTTTTTTGTGTTATTAAGATATATGGGG	6	29201806	-	no_hits_found
LS1_529	CLS_S3_Contig2936	T	C	T/C	Non control	CTGGGAATCTTTCATGGAGTGTGAAACCTGAGGATTTGAGAAATCATTT[T/C]AGTCGATTTGGGAATGTGATTAGTACAACAGTGTTGCATGATCGGAAAGG	6	47396844	AT1G01080	similar to 33 kDa ribonucleoprotein, chloroplast, putative / RNA-binding protein cp33, putative [Arabidopsis thaliana] (TAIR:At3g52380.1) [ 79316226 NP_001030925.1 CDS reverse ] MULTIPLE_SPLICE_VAR { CHROM_POS_START:45503 CHROM_POS_END:46789 } -=| MIDDLE_POINT:46146 |=| CHROM_ID:1 |=| [( Arabidopsis_thaliana )] |=-
LS1_200	QGI12O20.yg.ab1	G	C	G/C	Non control	TTCCAGAACCCCTCCACAAGACAATTCACATACGGAAACTACACAAACA[G/C]TGGATTCGCAATCACAAACCCCTCCCCTGTTTTCATCCAAGCCCCATCAG	6	95902673	AT3G08580	ADP, ATP carrier protein 1, mitochondrial / ADP/ATP translocase 1 / adenine nucleotide translocator 1 (ANT1), identical to SWISS-PROT:P31167 ADP,ATP carrier protein 1 (Adenine nucleotide translocator 1) (Arabidopsis thaliana) [ 15231937 NP_187470.1 CDS reverse ] MULTIPLE_SPLICE_VAR { CHROM_POS_START:2605712 CHROM_POS_END:2607036 } -=| MIDDLE_POINT:2606374 |=| CHROM_ID:3 |=| [( Arabidopsis_thalian…
LS1_520	CLS_S3_Contig9211	T	G	T/G	Non control	TCTCCCAACTTTTCYATTTCCTCCATTTCTTCGTTCCTAATTCCTGAAA[T/G]AAATCGAGGAATGGACTCGCAGGTGTTGGTTGCTCTTTCTCTCTCGATGG	6	97322370	AT3G20870	metal transporter family protein, contains ZIP Zinc transporter domain, Pfam:PF02535 [ 18402783 NP_566669.1 CDS reverse ] SINGLE_SPLICE_VAR { CHROM_POS_START:7309505 CHROM_POS_END:7312482 } -=| MIDDLE_POINT:7310993 |=| CHROM_ID:3 |=| [( Arabidopsis_thaliana )] |=-
LS1_95	CLSM20311.b1_N14.ab1	C	T	C/T	Non control	GTCTTGTAGGTGAGATTAGCCATTCATTGGTTAACTTAACCTACTTGAA[C/T]TATCTTGATCTTTCCGGAAATTCTTTTCATGGAACCATTCCCACCTTCAT	6	108078902	AT3G05660	similar to disease resistance family protein [Arabidopsis thaliana] (TAIR:At3g11080.1) [ 79394815 NP_187217.2 CDS reverse ] SINGLE_SPLICE_VAR { CHROM_POS_START:1649264 CHROM_POS_END:1652007 } -=| MIDDLE_POINT:1650635 |=| CHROM_ID:3 |=| [( Arabidopsis_thaliana )] |=-
LS1_269	CLS_S3_Contig3619	C	T	C/T	Non control	TTGCACGTTTAAGAATCGGCATAGGAAAGCCTCCTGGTCAAATGGATCC[C/T]AAAGCCTTCTTGCTTCAGAAATTCAAYGCAACAGCTCAAGAACGAATTGA	6	109397099	AT5G19830	similar to peptidyl-tRNA hydrolase family protein [Arabidopsis thaliana] (TAIR:At5g16140.1) [ 79517018 NP_197484.4 CDS forward ] SINGLE_SPLICE_VAR { CHROM_POS_START:6703385 CHROM_POS_END:6705127 } -=| MIDDLE_POINT:6704256 |=| CHROM_ID:5 |=| [( Arabidopsis_thaliana )] |=-
LS1_679	CLS_S3_Contig10011	A	T	A/T	Non control	CGCACGATAAGCAGCAGAGTGACTGTGTCTGTCGTCTTTTCCTTGGTAC[A/T]GCTCAAATCATCACTCATGGTGGCGGTTAACATCAGTCGGAGAGTGTAGT	6	110383740	AT3G13510	expressed protein, Pfam profile PF03080: Arabidopsis proteins of unknown function [ 18400044 NP_566457.1 CDS forward ] SINGLE_SPLICE_VAR { CHROM_POS_START:4403783 CHROM_POS_END:4405748 } -=| MIDDLE_POINT:4404765 |=| CHROM_ID:3 |=| [( Arabidopsis_thaliana )] |=-
LS1_78	CLS_S3_Contig410	G	T	G/T	Non control	TGAGTTGGCAAGATTTCCAGATTCATTTTCGGTCGATTTATGTTTGCCG[G/T]GTTTATCCACCAGAGATGCGATACTCCGTGCATGGGCAATGGCGGGGGTA	6	110461969	AT1G55350	calpain-type cysteine protease family, identical to calpain-like protein GI:20268660 from (Arabidopsis thaliana) [ 30695930 NP_850967.1 CDS reverse ] MULTIPLE_SPLICE_VAR { CHROM_POS_START:20658129 CHROM_POS_END:20668167 } -=| MIDDLE_POINT:20663148 |=| CHROM_ID:1 |=| [( Arabidopsis_thaliana )] |=-
LS1_671	CLS_S3_Contig10309	C	T	C/T	Non control	CAGCTCCTACTTCCGACGCCACAACCGTCTTCATCCCCACCGCCATCGC[C/T]TCTCTATCAGCACTCGTTTTCTCCTTCCTCTTCTAATTAATTCTACTCCA	6	110533313	-	no_hits_found
LS1_707	CLS_S3_Contig11408	G	C	G/C	Non control	CGTTTCTCGATACTTCACTCAATGAAATGTCTAAAATCGGAACTACTCC[G/C]CCGATTTCCGTAATCTCTTGCTCCATCTGTAACTTAGCCGCCGGGCGTGA	6	110647501	AT3G04880	DNA-damage-repair/toleration protein (DRT102), identical to DNA-damage-toleration protein DRT102 SP:Q05212 from (Arabidopsis thaliana) [ 18397039 NP_566241.1 CDS reverse ] SINGLE_SPLICE_VAR { CHROM_POS_START:1346437 CHROM_POS_END:1347369 } -=| MIDDLE_POINT:1346903 |=| CHROM_ID:3 |=| [( Arabidopsis_thaliana )] |=-
LS1_350	CLS_S3_Contig7034	G	A	G/A	Non control	GGTTAGACATACCGGAAAACTTAGGTTTTGAAGATTTTGGGAGTGACTC[G/A]TAAAACATTCACAYGGTCATATCGGATGACTAAAGATTTGGTCATCTGAT	6	110906010	AT3G10250	expressed protein [ AT3G10250 18398808 NP_566370.1 CDS reverse ] MULTIPLE_SPLICE_VAR { CHROM_POS_START:3168376 CHROM_POS_END:3170423 } -=| MIDDLE_POINT:3169399 |=| CHROM_ID:3 |=| [( Arabidopsis_thaliana )] |=-
LS1_259	CLS_S3_Contig6077	G	T	G/T	Non control	GTCCGTGTACATTACGAGATTAGGTCATTGTGCTTCTGTAATAGCAGTG[G/T]AAGATCACAATGAAGATAAAGTCACCAGTCTTCGTGCTCTTCGTATTGAG	6	113249250	AT5G56360	calmodulin-binding protein, similar to alpha glucosidase II beta subunit from GI:2104691 (Mus musculus) [ 30696733 NP_568840.3 CDS reverse ] SINGLE_SPLICE_VAR { CHROM_POS_START:22840812 CHROM_POS_END:22845176 } -=| MIDDLE_POINT:22842994 |=| CHROM_ID:5 |=| [( Arabidopsis_thaliana )] |=-
LS1_209	QGB23P09.yg.ab1	T	C	T/C	Non control	TTCTACGGAGAACCAATGAGGGTGATACTTCCTGTTCCAACTGTAGCTG[T/C]AGTTGGAAGTTTGAAAGATCTATTCTCTGKGGATCGAAGAGCAAAAGTAA	6	113451081	-	no_hits_found
LS1_232	CLS_S3_Contig11254	T	C	T/C	Non control	ATATAAAAATCTCGCGTTCTCCTCGGTTAACTGATAAAAGAGAATATGA[T/C]CAAAAGCAAGAAAGTTCTGTTCTTTACAAAGAAAGATTATCAGTTTCCAT	6	113761255	AT5G24740	expressed protein [ AT5G24740 18420830 NP_568451.1 CDS reverse ] SINGLE_SPLICE_VAR { CHROM_POS_START:8470076 CHROM_POS_END:8489706 } -=| MIDDLE_POINT:8479891 |=| CHROM_ID:5 |=| [( Arabidopsis_thaliana )] |=-
LS1_268	QGC5I23.yg.ab1	G	T	G/T	Non control	GAACCACTAAGATTGAAAACCTTCAACAAAACATTGGAGCTTTATCTGT[G/T]AAACTAACACCACAAGACATGGCTGAACTTGAATCCATTGCTTCAGCTGA	6	122068444	AT1G60690	aldo/keto reductase family protein, contains Pfam profile PF00248: oxidoreductase, aldo/keto reductase family [ 15219786 NP_176268.1 CDS reverse ] SINGLE_SPLICE_VAR { CHROM_POS_START:22353557 CHROM_POS_END:22355333 } -=| MIDDLE_POINT:22354445 |=| CHROM_ID:1 |=| [( Arabidopsis_thaliana )] |=-
LS1_683	CLS_S3_Contig2728	A	G	A/G	Non control	CCAACCTGAGAATCTTGAAAATAACAAAAAGTTGTATGAGAGAGTTAGC[A/G]CGATTGCASTAAAGAAAGGGTGCACCCCATCACAGCTAGCATTAGCATGG	6	122068581	AT1G60690	aldo/keto reductase family protein, contains Pfam profile PF00248: oxidoreductase, aldo/keto reductase family [ 15219786 NP_176268.1 CDS reverse ] SINGLE_SPLICE_VAR { CHROM_POS_START:22353557 CHROM_POS_END:22355333 } -=| MIDDLE_POINT:22354445 |=| CHROM_ID:1 |=| [( Arabidopsis_thaliana )] |=-
LS1_745	CLS_S3_Contig5484	G	A	G/A	Non control	GCGACTCCTCAACATGCTTCGATCGGTGATACTCCGGTGCCGGATCAGA[G/A]CTGCTGCAAGAAAGGACCTGGTTATGCCACACCGCTTGACGCCATGGCTG	6	122114087	AT4G14030	selenium-binding protein, putative, contains Pfam profile PF05694: 56kDa selenium binding protein (SBP56) [ 15236385 NP_193139.1 CDS reverse ] SINGLE_SPLICE_VAR { CHROM_POS_START:8098116 CHROM_POS_END:8100160 } -=| MIDDLE_POINT:8099138 |=| CHROM_ID:4 |=| [( Arabidopsis_thaliana )] |=-
LS1_558	CLSX9045.b1_I06.ab1	A	G	A/G	Non control	CACTTATCATTAGATTGGCATTAGCAGAAACCTTTTGCCTTAACTGTGG[A/G]ATACTTGYACTTGATGAACCAACCACCAATTTAGATGTTCCAAATGCCGA	6	122459892	AT2G31970	DNA repair-recombination protein (RAD50), identical to DNA repair-recombination protein GI:7110148 from (Arabidopsis thaliana) [ 18402837 NP_565733.1 CDS forward ] SINGLE_SPLICE_VAR { CHROM_POS_START:13607734 CHROM_POS_END:13615892 } -=| MIDDLE_POINT:13611813 |=| CHROM_ID:2 |=| [( Arabidopsis_thaliana )] |=-
LS1_661	CLSS4470.b2_K14.ab1	T	A	T/A	Non control	CCCTTAATTTATAGTTTTCCATTCAAATMCAATCCGTTAATGTTTCGAC[T/A]TTGAGGGGAGACTTAAGAAGCAATATTGAGGTCGGCTCTACGGACTATGA	6	122506189	AT3G23820	NAD-dependent epimerase/dehydratase family protein, similar to nucleotide sugar epimerase from Vibrio vulnificus GI:3093975 (PID:g3093975), WbnF (Escherichia coli) GI:5739472, CAPI protein {Staphylococcus aureus} SP|P39858 [ 15229524 NP_189024.1 CDS forward ] SINGLE_SPLICE_VAR { CHROM_POS_START:8603652 CHROM_POS_END:8605034 } -=| MIDDLE_POINT:8604343 |=| CHROM_ID:3 |=| [( Arabidopsis_thaliana )] …
LS1_154	CLSS2097.b1_B21.ab1	C	T	C/T	Non control	AAGGCACTAGATACGTTTAATACAAATGTGGTTTCTCCGGTGTACTATGTCATGTTTACTACCCTCACCATTCT[C/T]GCTAGCATAATCATGTTCAAGGACT	6	123148282	AT3G23870	permease-related, low similarity to purine permease (Arabidopsis thaliana) GI:7620007 [ 15229534 NP_189029.1 CDS forward ] SINGLE_SPLICE_VAR { CHROM_POS_START:8620260 CHROM_POS_END:8621762 } -=| MIDDLE_POINT:8621011 |=| CHROM_ID:3 |=| [( Arabidopsis_thaliana )] |=-
LS1_133	QGA9I19.yg.ab1	G	A	G/A	Non control	CTTGGGGTGGAAGCAACCCGTTGCATTATGCTGCTAAGGTTGGAAATCT[G/A]ATGGCTACAATGCTTTTGGTGGAGCAGAAMCCTTCTATGACCCGTGTTCC	6	125829038	AT3G18670	ankyrin repeat family protein, contains ankyrin repeats, Pfam domain PF00023 [ 15230158 NP_188497.1 CDS reverse ] SINGLE_SPLICE_VAR { CHROM_POS_START:6424141 CHROM_POS_END:6426477 } -=| MIDDLE_POINT:6425309 |=| CHROM_ID:3 |=| [( Arabidopsis_thaliana )] |=-
LS1_249	QGC16L01.yg.ab1	G	C	G/C	Non control	TCTTAGGGATACTTACTTCACGATATGCAGAAGGTGACTTTCTCTATGC[G/C]YTACCAAAGAGAATGACGATTGGACTCGTCTCTTTATTCTTATCGTTAGT	6	125834594	AT5G04700	expressed protein [ AT5G04700 15238273 NP_196090.1 CDS reverse ] SINGLE_SPLICE_VAR { CHROM_POS_START:1354241 CHROM_POS_END:1356755 } -=| MIDDLE_POINT:1355498 |=| CHROM_ID:5 |=| [( Arabidopsis_thaliana )] |=-
LS1_76	CLS_S3_Contig3578	C	G	C/G	Non control	ACTGTCTCGTTGAGATTTTTGGGAGAGTCGGAGTTGAATCACTCGTAGA[C/G]ACTATTCCTTTAGTCTGCAAGTATTGGTATGATGCTACATTCTATCCTCA	6	127104947	-	no_hits_found
LS1_680	CLS_S3_Contig3123	G	A	G/A	Non control	CAATTCCAAGAAGAGACGAAAAATATCCAATTCACCAGAAAAATTAATT[G/A]CAGACTCTAAGAAACAAATAGAGGATCTCGAACACTATGCTACTGAAACC	6	127675693	AT2G27170	similar to SMC2-like condensin, putative (SMC2) (TITAN3) [Arabidopsis thaliana] (TAIR:At5g62410.1) [ 79564218 NP_180285.3 CDS reverse ] SINGLE_SPLICE_VAR { CHROM_POS_START:11616397 CHROM_POS_END:11624142 } -=| MIDDLE_POINT:11620269 |=| CHROM_ID:2 |=| [( Arabidopsis_thaliana )] |=-
LS1_389	CLSZ2301.b1_J24.ab1	C	T	C/T	Non control	TCCATTTAAAGAGGGTAAAATTGTCATTATTCCACTTGTTGAAGAGCTT[C/T]AAAGGGTAGAACGGGAACCATGGGTTTGTTACTCAGCTTTAGATTCGATA	6	128021848	AT1G50840	polI-like DNA polymerase, putative, similar to PolI-like DNA polymerase (Oryza sativa) GI:19912795 contains Pfam profiles PF01612: 3'-5' exonuclease, PF00476: DNA polymerase I family A [ 22330154 NP_175498.2 CDS forward ] SINGLE_SPLICE_VAR { CHROM_POS_START:18842945 CHROM_POS_END:18847981 } -=| MIDDLE_POINT:18845463 |=| CHROM_ID:1 |=| [( Arabidopsis_thaliana )] |=-
LS1_453	CLSM3039.b1_N16.ab1	G	C	G/C	Non control	AAGAGAAGCATGGTGGTGGTGGTGGTGGAAAGTCACCAAGGCTAAACAC[G/C]GATGATTCTTCTTATTATGGCCAAAGACCCGAGGCTAAAAAGGGGTGTGG	6	129141022	AT3G25070	RPM1-interacting protein 4 (RIN4), identical to SP|Q8GYN5 RPM1-interacting protein 4 {Arabidopsis thaliana} [ 30687738 NP_189143.2 CDS forward ] SINGLE_SPLICE_VAR { CHROM_POS_START:9132465 CHROM_POS_END:9133754 } -=| MIDDLE_POINT:9133109 |=| CHROM_ID:3 |=| [( Arabidopsis_thaliana )] |=-
LS1_12	CLS_S3_Contig694	G	C	G/C	Non control	TTTTTTTAGTGAAGTCGTGAGTTGTAGTATTGTGTGTTATTTCTTGTTC[G/C]TAAATCCTCTGAGCCATAACTCCTCCTATTGTCCATTGTTTGCACATCAT	6	129141371	-	no_hits_found
LS1_643	CLS_S3_Contig7039	G	A	G/A	Non control	GGAATCGATCTTGGAACTACCTACTCGTGTGTTGGTGTTTACAAGAATG[G/A]CCATGTTGAAATCATAGCCAACGACCAAGGAAACCGTATCACTCCATCAT	6	171457238	AT5G42020	luminal binding protein 2 (BiP-2) (BP2), similar to SWISS-PROT: Q39043 [ 30693962 NP_851119.1 CDS reverse ] MULTIPLE_SPLICE_VAR { CHROM_POS_START:16824925 CHROM_POS_END:16827708 } -=| MIDDLE_POINT:16826316 |=| CHROM_ID:5 |=| [( Arabidopsis_thaliana )] |=-
LS1_382	CLSM3331.b1_E18.ab1	A	T	A/T	Non control	CGCTGTTCCGATGATGCAATTCTTTCTAAAGATTTGCAATCTTACCTTG[A/T]GTTCGTTAGCATATGCGGTTGATTTAGCAATTCTAAGTTCTAACTAATCA	6	196845545	AT3G60245	60S ribosomal protein L37a (RPL37aC) [ AT3G60245 18411538 NP_567096.1 CDS forward ] SINGLE_SPLICE_VAR { CHROM_POS_START:22279778 CHROM_POS_END:22280725 } -=| MIDDLE_POINT:22280251 |=| CHROM_ID:3 |=| [( Arabidopsis_thaliana )] |=-
LS1_626	QGA9L10.yg.ab1	A	G	A/G	Non control	TTGCTATTCTTGGAGGAGGTTTAATGGGTTCAGGGATAGCAACAGCTTT[A/G]CTTCTAAGTGGATATCAAGTTATCCTGAAAGAAGTCAATCAAAAGTTCTT	6	197995668	AT3G06860	fatty acid multifunctional protein (MFP2), identical to fatty acid multifunctional protein (AtMFP2) GB:AF123254 (gi:4337027) (Arabidopsis thaliana) (fatty acid beta-oxidation) [ 15231317 NP_187342.1 CDS forward ] SINGLE_SPLICE_VAR { CHROM_POS_START:2161932 CHROM_POS_END:2166015 } -=| MIDDLE_POINT:2163973 |=| CHROM_ID:3 |=| [( Arabidopsis_thaliana )] |=-
LS1_322	CLS_S3_Contig4254	T	A	T/A	Non control	ATTTGAATTTGCAGAGAGAGCTTTCAGATAACATGAAGCAGAAGATTCG[T/A]GCAGAATATGAAGCTGTTGGAGGAAGCCCGGATAAGCCTCTTCAGTCTAA	6	199180178	AT1G77490	L-ascorbate peroxidase, thylakoid-bound (tAPX), identical to thylakoid-bound ascorbate peroxidase GB:CAA67426 (Arabidopsis thaliana) [ 15223971 NP_177873.1 CDS forward ] SINGLE_SPLICE_VAR { CHROM_POS_START:29122582 CHROM_POS_END:29124940 } -=| MIDDLE_POINT:29123761 |=| CHROM_ID:1 |=| [( Arabidopsis_thaliana )] |=-
LS1_195	QGC17M04.yg.ab1	T	C	T/C	Non control	TCCCTCGAGATAACCCCACAAGATCTCCGAAAGCCCCGTATGTTTCGAG[T/C]CTACCGAAACTTTCTCCCCGAGATAATAACCCCACAAGATATCCCAAACC	6	201045217	AT1G77220	expressed protein, contains Pfam profile PF03619: Domain of unknown function [ 18411404 NP_565152.1 CDS forward ] SINGLE_SPLICE_VAR { CHROM_POS_START:29018126 CHROM_POS_END:29020424 } -=| MIDDLE_POINT:29019275 |=| CHROM_ID:1 |=| [( Arabidopsis_thaliana )] |=-
LS1_682	CLS_S3_Contig10973	C	G	C/G	Non control	AGTCTGATTTGCTTCTCTAATCGTATATTTGATTATGTTTATATAATTC[C/G]ATGGAATAAATGCAATAAATGATATAAAATCATTCATTCTTTTTGGTGAT	6	234565059	AT1G22610	C2 domain-containing protein, contains INTERPRO:IPR000008 C2 domain [ 15219915 NP_173675.1 CDS forward ] SINGLE_SPLICE_VAR { CHROM_POS_START:7994467 CHROM_POS_END:7997556 } -=| MIDDLE_POINT:7996011 |=| CHROM_ID:1 |=| [( Arabidopsis_thaliana )] |=-
LS1_126	CLS_S3_Contig7480	G	A	G/A	Non control	TTCCCCTGAGAACCGCCATAGCCATAGGCGGCACKGCYGTCGCACTTGT[G/A]GTTGCTCTTTACTTCTGGTTTCTCAGAAGCTATGCCTCTCCCTCTCATCA	6	236436716	AT5G25900	ent-kaurene oxidase, putative (GA3) / cytochrome P450, identical to GA3 (Arabidopsis thaliana) GI:3342249 [ 15239520 NP_197962.1 CDS forward ] SINGLE_SPLICE_VAR { CHROM_POS_START:9036076 CHROM_POS_END:9038281 } -=| MIDDLE_POINT:9037178 |=| CHROM_ID:5 |=| [( Arabidopsis_thaliana )] |=-
LS1_366	CLS_S3_Contig9352	C	T	C/T	Non control	CTTCGCAGCTTGTGTCCTTGGTCTTCGCCGATGGAAGCCCAAGTGGCGG[C/T]CCTCGTTTATCTTTCGCAAACGGTGTTTGGGTTGAGCAAACCCTTTCTCT	6	236465148	AT1G47710	serpin, putative / serine protease inhibitor, putative, similar to phloem serpin-1 (Cucurbita maxima) GI:9937311 [ 15220298 NP_175202.1 CDS forward ] SINGLE_SPLICE_VAR { CHROM_POS_START:17560711 CHROM_POS_END:17562501 } -=| MIDDLE_POINT:17561606 |=| CHROM_ID:1 |=| [( Arabidopsis_thaliana )] |=-
LS1_308	CLSS12970.b1_D04.ab1	A	G	A/G	Non control	ATCGAAAGACCCTTTACTTTCTCAAAACCCTAGATACAACAAAAATGGG[A/G]AGCCGACAGGCCGAGAAGCTTATGAACCAGATCATGGAGCTCAAATTCAC	6	238098621	AT1G73030	SNF7 family protein, contains Pfam domain, PF03357: SNF7 family [ 18410249 NP_565053.1 CDS forward ] SINGLE_SPLICE_VAR { CHROM_POS_START:27477599 CHROM_POS_END:27478509 } -=| MIDDLE_POINT:27478054 |=| CHROM_ID:1 |=| [( Arabidopsis_thaliana )] |=-
LS1_462	QGA19K02.yg.ab1	G	A	G/A	Non control	CTGTCGCCGCCGAGCCTCTCACCGGAGATTTGGAGACTACGAACATCGA[G/A]AAGTACGTCAAATCGAGACTCCCCGGTGGCTTCGCTGCCCAGACGCTGAT	6	238171682	AT1G74970	ribosomal protein S9 (RPS9), identical to ribosomal protein S9 (Arabidopsis thaliana) GI:5456946 [ 15222063 NP_177635.1 CDS reverse ] SINGLE_SPLICE_VAR { CHROM_POS_START:28161422 CHROM_POS_END:28162863 } -=| MIDDLE_POINT:28162142 |=| CHROM_ID:1 |=| [( Arabidopsis_thaliana )] |=-
LS1_38	CLSM12259.b2_F18.ab1	A	G	A/G	Non control	GCACATTTACYTTGCATTTGTTCTTCCGTCTCCGACAACTTACGTACTC[A/G]ATATCACACCAGATCATGTCACAAACCTACTCGAATTTACCAACGCCAAG	6	238595073	AT4G19800	glycosyl hydrolase family 18 protein, similar to chitinase, class V GI:899342 from (Nicotiana tabacum) [ 15235197 NP_193715.1 CDS reverse ] SINGLE_SPLICE_VAR { CHROM_POS_START:10760840 CHROM_POS_END:10762114 } -=| MIDDLE_POINT:10761477 |=| CHROM_ID:4 |=| [( Arabidopsis_thaliana )] |=-
LS1_685	CLSS566.b1_L21.ab1	C	T	C/T	Non control	GTGATGCTGTCCCATTCACAAGCTCAAAGCACAAGGTTGATTCAGTTGA[C/T]GTAAGCAACTATAGCTCAGCATACACCATCTTTGAAGGYGATGTCTTAAT	6	239152245	AT1G24020	Bet v I allergen family protein, similar to major pollen allergen Bet v 1 GB:CAA96544 GI:1321726 from (Betula pendula) [ 15221646 NP_173813.1 CDS reverse ] SINGLE_SPLICE_VAR { CHROM_POS_START:8500642 CHROM_POS_END:8501447 } -=| MIDDLE_POINT:8501044 |=| CHROM_ID:1 |=| [( Arabidopsis_thaliana )] |=-
LS1_277	QGB24M15.yg.ab1	C	T	C/T	Non control	GAGTTTACTACTACTACCCACCACCGGCGTCGTACAAGAACTACCCCAC[C/T]TCAACACCACCGAACCCAATTATGAATTACTACCCGTATTATTATTACAA	6	239339996	AT4G16140	proline-rich family protein, contains proline-rich extensin domains, INTERPRO:IPR002965 [ 15234820 NP_193349.1 CDS forward ] SINGLE_SPLICE_VAR { CHROM_POS_START:9129058 CHROM_POS_END:9129552 } -=| MIDDLE_POINT:9129305 |=| CHROM_ID:4 |=| [( Arabidopsis_thaliana )] |=-
LS1_57	CLSL1764.b2_G10.ab1	G	A	G/A	Non control	CTCCTTCTGARTCAAACCTTGTACGAGATGGATCTCTTAGAGGAGAAAG[G/A]CGTCCAGGAGAATTGCATTGTGCTCCTTCAGAWTTTTTCATGCTTTTTGA	6	240268022	AT4G32060	calcium-binding EF hand family protein, contains INTERPRO:IPR002048 calcium-binding EF-hand domain [ 15236653 NP_194934.1 CDS forward ] SINGLE_SPLICE_VAR { CHROM_POS_START:15501140 CHROM_POS_END:15503327 } -=| MIDDLE_POINT:15502233 |=| CHROM_ID:4 |=| [( Arabidopsis_thaliana )] |=-
LS1_162	CLS_S3_Contig4868	G	A	G/A	Non control	TATGGAAGGTAGATGAAAAAGGGCTAAGTATGTTTCATAAAGCTGTCAA[G/A]CGTCGTCAAGAAAAGATCTACAATTTGTTATATGAAATAGGCTCAATGAA	6	240740652	AT5G35810	hypothetical protein [ AT5G35810 15238614 NP_198430.1 CDS reverse ] SINGLE_SPLICE_VAR { CHROM_POS_START:14010658 CHROM_POS_END:14011779 } -=| MIDDLE_POINT:14011218 |=| CHROM_ID:5 |=| [( Arabidopsis_thaliana )] |=-
LS1_175	CLS_S3_Contig10764	G	T	G/T	Non control	CGGCGGTGGTGGTAGGGCTGATAGAGAAGGCTACCAACTCAACTRAACC[G/T]GACTTGGATCCGCGAATCCTAAAATCAATCAAATCGGTTGTCCGTCACTC	7	1778367	AT3G61800	expressed protein [ AT3G61800 15233212 NP_191739.1 CDS reverse ] SINGLE_SPLICE_VAR { CHROM_POS_START:22885698 CHROM_POS_END:22887821 } -=| MIDDLE_POINT:22886759 |=| CHROM_ID:3 |=| [( Arabidopsis_thaliana )] |=-
LS1_330	CLS_S3_Contig6494	A	G	A/G	Non control	TGAATCCAGTTCACAATCGGTACATGAAGGACGACAAAGATATATGCAT[A/G]TGCAACTTCCATTGTAGCCTCTTCAATGGCAAATGTAACGTTGAATTGTT	7	2147608	-	no_hits_found
LS1_588	CLSY1344.b1_P23.ab1	C	T	C/T	Non control	GAGAAGATATCAAAAGAGATAATGCTTTCACAGCTCTAGACATGGCTGC[C/T]GGTCCAGAGGAACAGATTCTGAATCAGCCTGATAACATTCCTGATGATGC	7	2191131	AT3G61600	BTB/POZ domain-containing protein, contains Pfam PF00651: BTB/POZ domain [ 18412063 NP_567115.1 CDS forward ] MULTIPLE_SPLICE_VAR { CHROM_POS_START:22806679 CHROM_POS_END:22809044 } -=| MIDDLE_POINT:22807861 |=| CHROM_ID:3 |=| [( Arabidopsis_thaliana )] |=-
LS1_75	CLSS2173.b1_I16.ab1	A	C	A/C	Non control	CTACCGCCATGACTATCGAAAACCCTACACACAGTGGTCAGGCAACCTT[A/C]ATCGTCCCCGGAGAYGGATTTTAGCTGCCGGAGGGAGGCGGTGCCGCCTG	7	3036831	AT3G61670	expressed protein, weak similarity to extra-large G-protein (Arabidopsis thaliana) GI:3201682 [ 15233180 NP_191726.1 CDS forward ] SINGLE_SPLICE_VAR { CHROM_POS_START:22830027 CHROM_POS_END:22832845 } -=| MIDDLE_POINT:22831436 |=| CHROM_ID:3 |=| [( Arabidopsis_thaliana )] |=-
LS1_168	CLSM12744.b1_O17.ab1	A	C	A/C	Non control	TGAGGTGGTTAGATGGTCAGCCATGTGGTTCAGTTTTGTATATATCTTTTGGTAGCGGTGGAACCCTCTC[A/C]TCTAGTCAACTCAATGAGTTAGCCATGGG	7	3256290	AT4G01070	UDP-glucoronosyl/UDP-glucosyl transferase family protein, contains Pfam profile: PF00201 UDP-glucoronosyl and UDP-glucosyl transferase [ 15234056 NP_192016.1 CDS reverse ] SINGLE_SPLICE_VAR { CHROM_POS_START:461858 CHROM_POS_END:463300 } -=| MIDDLE_POINT:462579 |=| CHROM_ID:4 |=| [( Arabidopsis_thaliana )] |=-
LS1_477	CLS_S3_Contig5146	G	C	G/C	Non control	GATGCAAATGGAGAGTAAGAACAGGAGCAG[G/C]GTTTGTGTCACCGGAGGTGGTGGTTATATTGGGTCAGCCTTGGTTCACTCACTTCTACAAAGTGGCTAC	7	3272607	AT4G27250	dihydroflavonol 4-reductase family / dihydrokaempferol 4-reductase family, similar to dihydrokaempferol 4-reductase, Ipomoea purpurea (GI:4239849), Medicago sativa, PIR2:S61416 [ 30687527 NP_194455.2 CDS reverse ] SINGLE_SPLICE_VAR { CHROM_POS_START:13642809 CHROM_POS_END:13644431 } -=| MIDDLE_POINT:13643620 |=| CHROM_ID:4 |=| [( Arabidopsis_thaliana )] |=-
LS1_741	CLS_S3_Contig11232	T	C	T/C	Non control	AGGTCAAGCTCCCTACCCTCTCCGACTTCTTTACTTAGAAATTAGAATG[T/C]CTTACCTTTAAAAAMCCATTAAATAAGATCAATCTTGTACTTKTGATCAC	7	3373055	AT1G01470	late embryogenesis abundant protein, putative / LEA protein, putative, similar to SP|P46518 Late embryogenesis abundant protein Lea14-A {Gossypium hirsutum} [ 15223413 NP_171654.1 CDS reverse ] SINGLE_SPLICE_VAR { CHROM_POS_START:172295 CHROM_POS_END:172826 } -=| MIDDLE_POINT:172560 |=| CHROM_ID:1 |=| [( Arabidopsis_thaliana )] |=-
LS1_483	CLSS11133.b1_J24.ab1	A	C	A/C	Non control	AGTCACTAGAAATGGTCAGATMAAGCTCCCTTCTCTTGCTGACGTGTTG[A/C]AAAAGAAAAAATAACACCAATCTCATCTCCTCTTTACATACTTTTCAAAC	7	3412709	AT2G46140	late embryogenesis abundant protein, putative / LEA protein, putative, similar to SP|P46518 Late embryogenesis abundant protein Lea14-A {Gossypium hirsutum} [ 15225930 NP_182137.1 CDS forward ] SINGLE_SPLICE_VAR { CHROM_POS_START:18966236 CHROM_POS_END:18967435 } -=| MIDDLE_POINT:18966835 |=| CHROM_ID:2 |=| [( Arabidopsis_thaliana )] |=-
LS1_442	CLS_S3_Contig5161	C	T	C/T	Non control	TGTACGAATCTATGATTAACATAATAAGCTACCTCATTACTTATTTTGTTG[C/T]TGTGTGTGTGGACTCTTTCATCGATCCAATCTCCTTCAAAAGACAAAA	7	3692131	AT4G00895	ATP synthase delta chain-related, contains weak similarity to Swiss-Prot:P32980 ATP synthase delta chain, chloroplast precursor (Nicotiana tabacum) [ 18411470 NP_567198.1 CDS forward ] SINGLE_SPLICE_VAR { CHROM_POS_START:381823 CHROM_POS_END:382398 } -=| MIDDLE_POINT:382110 |=| CHROM_ID:4 |=| [( Arabidopsis_thaliana )] |=-
LS1_176	CLSM9926.b1_L10.ab1	A	T	A/T	Non control	TGGAGGCGGCTACAAATGGATTGGCAGATGAGAATGTGATCGGTGAAGG[A/T]GGCTATGGTATAGTGTATAGCGGTATTTTAGGGGATAATACTCGCGTGGC	7	4410238	AT1G01540	protein kinase family protein, contains protein kinase domain, Pfam:PF00069 [ 15223428 NP_171661.1 CDS forward ] MULTIPLE_SPLICE_VAR { CHROM_POS_START:195980 CHROM_POS_END:198383 } -=| MIDDLE_POINT:197181 |=| CHROM_ID:1 |=| [( Arabidopsis_thaliana )] |=-
LS1_634	CLS_S3_Contig3715	A	T	A/T	Non control	CCGGAAACCGGTATGAGTATCCCCGGGTACCTAATGCTGCAAAGCTTCT[A/T]GAAGCTCGGTCTTCAGGGTCATCCTCTGATAGCCGGAAAGTGATGCCGAT	7	5667489	AT2G46020	transcription regulatory protein SNF2, putative, similar to SP|P22082 Transcription regulatory protein SNF2 (SWI/SNF complex component SNF2) {Saccharomyces cerevisiae} [ 42571243 NP_973695.1 CDS forward ] MULTIPLE_SPLICE_VAR { CHROM_POS_START:18930377 CHROM_POS_END:18938842 } -=| MIDDLE_POINT:18934609 |=| CHROM_ID:2 |=| [( Arabidopsis_thaliana )] |=-
LS1_567	CLS_S3_Contig4205	G	A	G/A	Non control	AGGGAATTTAGATAAATTAAAGGCTAAAATGGGGCTGTGACTGGTTTGC[G/A]TAATTAATTCACGTACCATTTACATGGATCATATATATATTTGGTATGAT	7	6810323	AT4G00370	sugar transporter family protein, contains Pfam profile PF00083: major facilitator superfamily protein [ 30678625 NP_567175.2 CDS reverse ] SINGLE_SPLICE_VAR { CHROM_POS_START:163153 CHROM_POS_END:166111 } -=| MIDDLE_POINT:164632 |=| CHROM_ID:4 |=| [( Arabidopsis_thaliana )] |=-
LS1_30	CLSM6585.b1_A15.ab1	A	C	A/C	Non control	AACAAAACCAGTCCAAGCTAAGTACAAACACACTGCAGATTGCAGAAGA[A/C]GAATCGACAAAAATACATGCTCTAGATATCTGGTATACCCATGCATATTG	7	6948990	AT5G16420	pentatricopeptide (PPR) repeat-containing protein, contains Pfam profile PF01535: PPR repeat [ 15237345 NP_197146.1 CDS forward ] SINGLE_SPLICE_VAR { CHROM_POS_START:5368037 CHROM_POS_END:5369644 } -=| MIDDLE_POINT:5368840 |=| CHROM_ID:5 |=| [( Arabidopsis_thaliana )] |=-
LS1_69	QGA5E01.yg.ab1	T	A	T/A	Non control	TTTGGCCTCTGCAAACTCTGTTCTATTAGGACAGTCATTTCCGGCTCCT[T/A]CCGTAGCTCGATTTGCTCCTCGTTCTCGTAGTCTGAAGCCTAATTTCATC	7	7038719	AT4G00490	beta-amylase, putative / 1,4-alpha-D-glucan maltohydrolase, putative, similar to beta-amylase from SP:O64407 (Vigna unguiculata) [ 42566196 NP_191958.2 CDS forward ] SINGLE_SPLICE_VAR { CHROM_POS_START:222422 CHROM_POS_END:224862 } -=| MIDDLE_POINT:223642 |=| CHROM_ID:4 |=| [( Arabidopsis_thaliana )] |=-
LS1_726	QGD6G20.yg.ab1	G	A	G/A	Non control	TATATAAGAAGGTGTGTGGAGCTTGCTAGAAAAGCTATTGGGCATACAA[G/A]CCCTAATCCCATGGTTGGTTGTGTTATCGTTAAAGATGGGAAAATCATTG	7	29288293	AT4G20960	cytidine/deoxycytidylate deaminase family protein, similar to SP|P25539 Riboflavin biosynthesis protein ribD (Includes: Diaminohydroxyphosphoribosylaminopyrimidine deaminase (EC 3.5.4.26) (Riboflavin-specific deaminase) [ 18415600 NP_567618.1 CDS forward ] SINGLE_SPLICE_VAR { CHROM_POS_START:11212088 CHROM_POS_END:11213541 } -=| MIDDLE_POINT:11212814 |=| CHROM_ID:4 |=| [( Arabidopsis_thaliana )] …
LS1_781	CLS_S3_Contig10426	G	A	G/A	Non control	AGGAAAGCCATCTCCTGAAATATTCTTGGAAGCAAGCAAAAGGCTAAAC[G/A]TTGATCCTTCTAAATGTCTTGTCATTGAAGATTCACTACCAGGTGTTGCA	7	36564365	AT4G21470	riboflavin kinase/FAD synthetase family protein, contains Pfam profiles PF01687: Riboflavin kinase / FAD synthetase, PF00702: haloacid dehalogenase-like hydrolase [ 42567011 NP_193878.2 CDS forward ] SINGLE_SPLICE_VAR { CHROM_POS_START:11431295 CHROM_POS_END:11433208 } -=| MIDDLE_POINT:11432251 |=| CHROM_ID:4 |=| [( Arabidopsis_thaliana )] |=-
LS1_385	CLS_S3_Contig867	C	T	C/T	Non control	CTGGTGATATTCGACATGTTCTTGCTTCATACAATGGAAATGATATAGC[C/T]AAAGAGTTCATTGAACGTTCTAAAGAATATCAGAGGAGAATGCAGGAGCA	7	58146618	AT1G55900	NLI interacting factor (NIF) family protein, contains Pfam profile PF03031: NLI interacting factor [ 22330273 NP_175986.2 CDS forward ] SINGLE_SPLICE_VAR { CHROM_POS_START:20906828 CHROM_POS_END:20909085 } -=| MIDDLE_POINT:20907956 |=| CHROM_ID:1 |=| [( Arabidopsis_thaliana )] |=-
LS1_130	CLS_S3_Contig2513	A	G	A/G	Non control	ATGATATTCAGAAGCTTCATATTCGGTCAATTCCTCTTGGAGAACATGC[A/G]AGGCGCATCTGTCATCAAGAACAATCTCGGACATTTGCAATATGTAGTTT	7	61446822	AT4G05420	UV-damaged DNA-binding protein, putative, similar to UV-damaged DNA binding protein (GI:12082087) (Oryza sativa) [ 15235577 NP_192451.1 CDS forward ] SINGLE_SPLICE_VAR { CHROM_POS_START:2746285 CHROM_POS_END:2752660 } -=| MIDDLE_POINT:2749472 |=| CHROM_ID:4 |=| [( Arabidopsis_thaliana )] |=-
LS1_653	CLS_S3_Contig5376	A	G	A/G	Non control	GATAGCATGAATGCATTCTTGGGTGATGATTTTTGGAAGTCATGGAAYG[A/G]CTGAGTCAACGTGGATACATGTCCACATCCGGTTTTGTATTACTCGTAGA	7	63097124	-	no_hits_found
LS1_491	CLS_S3_Contig2525	G	A	G/A	Non control	CAATTAGTGGACGTGTTGGATCATATGCTGGCATCACCTTGGTTACATC[G/A]CTGACTTTCCAAACCAACTTAAGAACTTATGGGCCATACGGCACAAACCC	7	63890520	AT1G19715	jacalin lectin family protein, similar to agglutinin (Castanea crenata) GI:25528883 [ 30686497 NP_849691.1 CDS reverse ] SINGLE_SPLICE_VAR { CHROM_POS_START:6816925 CHROM_POS_END:6819423 } -=| MIDDLE_POINT:6818174 |=| CHROM_ID:1 |=| [( Arabidopsis_thaliana )] |=-
LS1_673	CLS_S3_Contig9601	C	G	C/G	Non control	GCGACTTCGAGACACCACCATCGGGAGGTTTCGCCGACGAAGGCCTCGG[C/G]GACAACCCCGACGCAATCCCAAACTGGAAAGTCAACGGCACGGTGGAATT	7	64239537	AT1G29980	expressed protein, contains Pfam profile PF04862: Protein of unknown function, DUF642 [ 18397308 NP_564344.1 CDS reverse ] MULTIPLE_SPLICE_VAR { CHROM_POS_START:10503395 CHROM_POS_END:10505978 } -=| MIDDLE_POINT:10504686 |=| CHROM_ID:1 |=| [( Arabidopsis_thaliana )] |=-
LS1_11	CLSX7881.b1_A04.ab1	G	C	G/C	Non control	AGTTTTGGATACACTCATTCACTCACCTTCTGAGTTCTGTCTGTGTGGA[G/C]GAAAAGTAAAAATGGTGGTGAAGGTGTACGGACCTCTTTACGCATCGCCG	7	65394048	-	no_hits_found
LS1_602	CLS_S3_Contig10738	G	T	G/T	Non control	CAAACAAATTTGGCCTYGAAGCCTTGTAAGTGGTCTTGAGCTTTCTAGT[G/T]GGTGGCCTAACCTTCTTGAACACCAACGGGAACTTGATTTTGGAGTTATG	7	65455049	AT3G14600	60S ribosomal protein L18A (RPL18aC), similar to GB:CAA08791 from (Podocoryne carnea) [ 15231888 NP_188078.1 CDS forward ] SINGLE_SPLICE_VAR { CHROM_POS_START:4910780 CHROM_POS_END:4911940 } -=| MIDDLE_POINT:4911360 |=| CHROM_ID:3 |=| [( Arabidopsis_thaliana )] |=-
LS1_576	CLS_S3_Contig9679	T	A	T/A	Non control	TGATTCTTATTTGAAACGAGCTATATGTTGAAGGTTTTACTAGAATATG[T/A]TGTGCTAGACGTGGGGTTAAATGCAAAAAGTAGCGACATGTTTTTTTGAT	7	65484089	AT5G46580	pentatricopeptide (PPR) repeat-containing protein, contains similarity to 67kD chloroplastic RNA-binding protein, P67.1 (Raphanus sativus) GI:9755886 [ 15237467 NP_199470.1 CDS reverse ] SINGLE_SPLICE_VAR { CHROM_POS_START:18914737 CHROM_POS_END:18916872 } -=| MIDDLE_POINT:18915804 |=| CHROM_ID:5 |=| [( Arabidopsis_thaliana )] |=-
LS1_189	QGI11K19.yg.ab1	G	A	G/A	Non control	TGAATGTGGTGTGAGCCTGGTTTATGATGATGAAACTTTGGAAAACAAC[G/A]TAGAAATTCTTGGAGGAGATTTGTCTGGATTTCAACTAAGCACAGGAGCT	7	72799059	-	no_hits_found
LS1_67	QGD14E13.yg.ab1	C	T	C/T	Non control	TCTCACTTTCTCTCTCTAAATTTTAGAAGCAATTTCTTTCACAGATTCA[C/T]YCAATCTTCCATATTCAATTCCCCTGTTTTGGTGATTATAATGCTCTCAA	7	73382461	-	no_hits_found
LS1_415	CLSM10336.b1_P16.ab1	G	A	G/A	Non control	ACACACAGAAGCAAAAAAAGAAGAAGCATCAATGGCCTCCACATCTGCA[G/A]TTTCCATGGCTATGCCATTGACCCACAAGACTGCGCTCCCACCATCGAAC	7	73418012	AT2G06520	membrane protein, putative, contains 2 transmembrane domains [ 18396349 NP_565335.1 CDS reverse ] SINGLE_SPLICE_VAR { CHROM_POS_START:2587865 CHROM_POS_END:2588215 } -=| MIDDLE_POINT:2588040 |=| CHROM_ID:2 |=| [( Arabidopsis_thaliana )] |=-
LS1_532	CLS_S3_Contig7133	G	T	G/T	Non control	GGTGTCGTACAAGAGCTTGTTGATCTACGGCGTCGGCGGAATAGCGGTG[G/T]CCGGAATGGCATTGTTGGTAGCCTTTCAGGAAAAGTTAGTTTACGTACCC	7	73578708	AT5G20520	expressed protein [ AT5G20520 18420236 NP_568395.1 CDS reverse ] SINGLE_SPLICE_VAR { CHROM_POS_START:6943538 CHROM_POS_END:6946317 } -=| MIDDLE_POINT:6944927 |=| CHROM_ID:5 |=| [( Arabidopsis_thaliana )] |=-
LS1_466	CLS_S3_Contig2869	G	C	G/C	Non control	ATATAAATAATACCCATATCTTGCATATATATATAAGCCTTATTTATTT[G/C]TTTTGTATCCTTACAACAACATACTCGTTAATTATATGTTTTTTAAGTAA	7	73807177	AT5G57030	lycopene epsilon cyclase, identical to lycopene epsilon cyclase (GI:1399181) [ 15242019 NP_200513.1 CDS forward ] SINGLE_SPLICE_VAR { CHROM_POS_START:23094624 CHROM_POS_END:23097044 } -=| MIDDLE_POINT:23095834 |=| CHROM_ID:5 |=| [( Arabidopsis_thaliana )] |=-
LS1_546	210_ZAC_LACT_SATI.CSA1.7522	G	A	G/A	Non control	AAAGAGGAAGTCGAGCGAAGGCGGCCGGAGACGATGAAAGCATCGGTTG[G/A]GGTGCATGACGAAAGCGTGGATGCAAGAGCTGATGATTTTATCAGAAGGT	7	75429222	AT2G26110	expressed protein, similar to expressed protein [Arabidopsis thaliana] (TAIR:At4g26130.1) [ 79563491 NP_180180.2 CDS forward ] SINGLE_SPLICE_VAR { CHROM_POS_START:11128046 CHROM_POS_END:11128876 } -=| MIDDLE_POINT:11128461 |=| CHROM_ID:2 |=| [( Arabidopsis_thaliana )] |=-
LS1_305	CLS_S3_Contig7511	T	C	T/C	Non control	TTCCAACAGATGGAATAGTAAAAAATTAGTGTGTGTAAAYCATCTGTTC[T/C]GTAAGAATATGATAATCAAACTGCTGATGGATCAAGGTATTTAATTGTTT	7	75876320	AT5G56860	zinc finger (GATA type) family protein, similar to unknown protein (pir |T04270) [ 15241967 NP_200497.1 CDS reverse ] SINGLE_SPLICE_VAR { CHROM_POS_START:23006856 CHROM_POS_END:23008577 } -=| MIDDLE_POINT:23007716 |=| CHROM_ID:5 |=| [( Arabidopsis_thaliana )] |=-
LS1_380	CLS_S3_Contig1439	C	T	C/T	Non control	ATCTCTTCCAGGATGCTAACAGATTGATCAGACAAGCAGACAAGTATTC[C/T]CAGTATGCGGAAATAGTCTCTCCTTTATTTCGAGCTATGCAGAGTTATAG	7	76000948	AT2G19560	proteasome protein-related, weak similarity to 26S proteasome non-ATPase regulatory subunit 3 (26S proteasome regulatory subunit S3) (p58) (Transplantation antigen P91A) (Tum-P91A antigen) (Swiss-Prot:P14685) (Mus musculus) [ 30680717 NP_179546.2 CDS reverse ] SINGLE_SPLICE_VAR { CHROM_POS_START:8473006 CHROM_POS_END:8476151 } -=| MIDDLE_POINT:8474578 |=| CHROM_ID:2 |=| [( Arabidopsis_thaliana )]…
LS1_486	CLS_S3_Contig4147	A	T	A/T	Non control	CGGGGCTCCCCTCACTCCTCGATTCACGGAGC[A/T]ACAACCAACCACCGCCCACCACCACCATACGCCACCGGATTCAGGATGAATCAACCAGCAAGAAGAT	7	76172779	AT2G19570	cytidine deaminase (CDD) / cytidine aminohydrolase, identical to cytidine deaminase (CDD) (Arabidopsis thaliana) GI:3046700 [ 15224801 NP_179547.1 CDS reverse ] SINGLE_SPLICE_VAR { CHROM_POS_START:8477680 CHROM_POS_END:8478585 } -=| MIDDLE_POINT:8478132 |=| CHROM_ID:2 |=| [( Arabidopsis_thaliana )] |=-
LS1_233	CLS_S3_Contig11125	C	T	C/T	Non control	AGTTTTGGTTATAGCATTTTGGGGGTTGACAACATCACAGGATACCTGT[C/T]TGGACTCAAAACAATCAAAAATTATAACAGCTCTTGTTGGTGGCCTGATT	7	84232629	AT5G19930	integral membrane family protein, contains Pfam domain PF01940: Integral membrane protein [ 18420075 NP_568386.1 CDS reverse ] SINGLE_SPLICE_VAR { CHROM_POS_START:6737874 CHROM_POS_END:6739285 } -=| MIDDLE_POINT:6738579 |=| CHROM_ID:5 |=| [( Arabidopsis_thaliana )] |=-
LS1_24	CLSM9141.b1_J06.ab1	C	T	C/T	Non control	CTGATTGGAGCATGCTACTTGCTGCTCTCATAACCATTTTCTTGGCTGC[C/T]GAGAAGCAATGGATGATGCTAGATTGGAAAACTAAACGCCCAGACATGCT	7	84242557	AT1G08510	acyl-(acyl carrier protein) thioesterase / acyl-ACP thioesterase / oleoyl-(acyl-carrier protein) hydrolase / S-acyl fatty acid synthase thioesterase, identical to acyl-(acyl carrier protein) thioesterase (Arabidopsis thaliana) GI:804948 [ 15223236 NP_172327.1 CDS reverse ] SINGLE_SPLICE_VAR { CHROM_POS_START:2691549 CHROM_POS_END:2693412 } -=| MIDDLE_POINT:2692480 |=| CHROM_ID:1 |=| [( Arabidopsi…
LS1_538	CLS_S3_Contig8946	G	A	G/A	Non control	YTATGCTCCTGTTCTYCCTCTCATTCGACTTACATTGAGACACAAGCCA[G/A]TTTTGAGGGATCGATTGTTCACAGCAGTTTTGGTTGGGGCTGTTGCTCAT	7	85338130	AT1G68680	expressed protein [ AT1G68680 18409091 NP_564939.1 CDS forward ] SINGLE_SPLICE_VAR { CHROM_POS_START:25789290 CHROM_POS_END:25790285 } -=| MIDDLE_POINT:25789787 |=| CHROM_ID:1 |=| [( Arabidopsis_thaliana )] |=-
LS1_241	CLSZ745.b1_B20.ab1	A	G	A/G	Non control	AGGRAAAAAAAAAATCATTTGTACTTTCTCTCTCTACAAACTCTACAAA[A/G]ATGGCAGCAAGTCTCATGCCTATTCAGCCTCCGGTCATCGTCCGAGCATC	7	85348352	AT1G52720	expressed protein [ AT1G52720 18404156 NP_564614.1 CDS forward ] SINGLE_SPLICE_VAR { CHROM_POS_START:19644675 CHROM_POS_END:19645028 } -=| MIDDLE_POINT:19644851 |=| CHROM_ID:1 |=| [( Arabidopsis_thaliana )] |=-
LS1_742	CLS_S3_Contig7861	A	T	A/T	Non control	TCCCCAAAGATCTACAGGCACAACAGACACCATTTAGGAGTTATCTTAC[A/T]GATATGCTGGCTYTGGTAAAGAGGGAGAATGCAGAACGTGAAGCCTTGGG	7	85353827	AT5G25450	ubiquinol-cytochrome C reductase complex 14 kDa protein, putative, similar to SP|P48502 Ubiquinol-cytochrome C reductase complex 14 kDa protein (EC 1.10.2.2) (CR14) {Solanum tuberosum} [ 15239430 NP_197927.1 CDS forward ] SINGLE_SPLICE_VAR { CHROM_POS_START:8857039 CHROM_POS_END:8857852 } -=| MIDDLE_POINT:8857445 |=| CHROM_ID:5 |=| [( Arabidopsis_thaliana )] |=-
LS1_202	89_gb|AAO37950.1|	T	C	T/C	Non control	CTGCTGTTCCTGTTTCGTTAAATGACAATTGGGCAAACTTTGAYTCAAC[T/C]CCAACTCCAGTGGTAACAAAGCCGATGCCTTCTTCTCAAGCTCCTTCAAG	7	85769649	AT4G13350	human Rev interacting-like protein-related / hRIP protein-related, similar to SP|P52594 Nucleoporin-like protein RIP (HIV-1 Rev-binding protein) (Rev interacting protein) (Rev/Rex activation domain-binding protein) {Homo sapiens} [ 30682446 NP_849540.1 CDS reverse ] MULTIPLE_SPLICE_VAR { CHROM_POS_START:7770166 CHROM_POS_END:7773317 } -=| MIDDLE_POINT:7771741 |=| CHROM_ID:4 |=| [( Arabidopsis_tha…
LS1_15	CLS_S3_Contig4775	T	C	T/C	Non control	GCTTGCCATACTGCTAACTTGCGCCATCTACGACTGCTTCATCATCCCG[T/C]TATGGAAGAAATGGAAAGGAAAGCCAGGTTTCACTGATCTACAAAGAATG	7	86581511	-	no_hits_found
LS1_101	CLSS10531.b1_F17.ab1	T	C	T/C	Non control	ATACACGAAGATTACTTGAGAACAAAGGAGAAGGATTATTCCCAAATTC[T/C]GGAATTGGATTTCTTTGGTGTCCTCGAGATGATAATAACTTTTCACAATC	7	86808525	AT4G32400	mitochondrial substrate carrier family protein [ AT4G32400 15236783 NP_194966.1 CDS forward ] SINGLE_SPLICE_VAR { CHROM_POS_START:15638692 CHROM_POS_END:15640244 } -=| MIDDLE_POINT:15639468 |=| CHROM_ID:4 |=| [( Arabidopsis_thaliana )] |=-
LS1_107	QGD5K11.yg.ab1	A	T	A/T	Non control	TGRTAAGCATGGGTGCAGTGAACCTCTTGAACGCCATGGAAGTCTCGGA[A/T]GAAGTTCGCAATGGGTGTGACATTGAGGTGGTTCGTTCTTCACTCGCTGT	7	86860536	AT2G26830	choline/ethanolamine kinase family protein, similar to SP|Q9HBU6 Ethanolamine kinase (EC 2.7.1.82) (EKI){Homo sapiens}, GmCK3p (Glycine max) GI:1438883 [ 15225800 NP_180251.1 CDS forward ] SINGLE_SPLICE_VAR { CHROM_POS_START:11450677 CHROM_POS_END:11454036 } -=| MIDDLE_POINT:11452356 |=| CHROM_ID:2 |=| [( Arabidopsis_thaliana )] |=-
LS1_161	CLS_S3_Contig5463	A	T	A/T	Non control	GAAACCAAACAAAAGRGGTCACCGGAAGTCTTGATCACTGAAAACTTTT[A/T]GATATTTTCCGATCAGTCTCTTCTTCTTTTGTTACTTATAGAACAAGCTT	7	86979561	-	no_hits_found
LS1_342	CLSS8045.b1_J20.ab1	T	C	T/C	Non control	TTTTGTTTTACCGGTGTTTTACCATGTCGATCCCTCAGATGTCAGGAAC[T/C]AAAGAAAAAGTTTCGCGATTAATGTAGGCAAAAGAGCAGATGGGTCAAAA	7	89288742	AT5G48770	disease resistance protein (TIR-NBS-LRR class), putative, domain signature TIR-NBS-LRR exists, suggestive of a disease resistance protein [ 15239700 NP_199688.1 CDS reverse ] SINGLE_SPLICE_VAR { CHROM_POS_START:19790503 CHROM_POS_END:19794468 } -=| MIDDLE_POINT:19792485 |=| CHROM_ID:5 |=| [( Arabidopsis_thaliana )] |=-
LS1_262	CLSM4762.b1_D15.ab1	A	T	A/T	Non control	CGAATTAGGTCAAATTCCATGATGATAAGTGCAATTTCCCCAAATGTAA[A/T]GAATATGGATTGTGGATTATGTCGACAAAGAATGAGTGATTTTTCAGTTG	7	89672040	AT1G19680	expressed protein [ AT1G19680 30686480 NP_173398.2 CDS forward ] SINGLE_SPLICE_VAR { CHROM_POS_START:6805900 CHROM_POS_END:6807673 } -=| MIDDLE_POINT:6806786 |=| CHROM_ID:1 |=| [( Arabidopsis_thaliana )] |=-
LS1_263	QGI13C23.yg.ab1	C	T	C/T	Non control	TCGCCACMGGATTAGCCATTGATGCGTACGGTCCCATTAGTGACAACGC[C/T]GGCGGYATAGCCGAAATGGCCGGCATGAGCCACCGGATTCGCGAACGAAC	7	89997327	AT1G15690	pyrophosphate-energized vacuolar membrane proton pump / pyrophosphate-energized inorganic pyrophosphatase (AVP-3), identical to pyrophosphate-energized vacuolar membrane proton pump (pyrophosphate-energized inorganic pyrophosphatase) SP:P31414 from (Arabidopsis thaliana) [ 15218279 NP_173021.1 CDS forward ] SINGLE_SPLICE_VAR { CHROM_POS_START:5399110 CHROM_POS_END:5402180 } -=| MIDDLE_POINT:54006…
LS1_554	CLS_S3_Contig1870	G	C	G/C	Non control	AGTCATCAGCATTGATGTTTCGTGTGAAGAAGAGGTGGGACATTTGAAT[G/C]AAATKTCATGTGTTGTTTGTTTGTATTTTTGTTTAGATATGTTTAAAGGA	7	90056819	AT2G43950	expressed protein [ AT2G43950 18406405 NP_566003.1 CDS reverse ] MULTIPLE_SPLICE_VAR { CHROM_POS_START:18207629 CHROM_POS_END:18209720 } -=| MIDDLE_POINT:18208674 |=| CHROM_ID:2 |=| [( Arabidopsis_thaliana )] |=-
LS1_122	CLS_S3_Contig1577	A	C	A/C	Non control	CTCTTCAAGGTGGACAGATCACAACGTGAACATGTGGAAGAAAGCTCTT[A/C]AGGAGGTTGCTAATTTGGCGGGCATGGTTCTGTCGGGGCCTGAAACAAAT	7	91455362	AT5G48770	disease resistance protein (TIR-NBS-LRR class), putative, domain signature TIR-NBS-LRR exists, suggestive of a disease resistance protein [ 15239700 NP_199688.1 CDS reverse ] SINGLE_SPLICE_VAR { CHROM_POS_START:19790503 CHROM_POS_END:19794468 } -=| MIDDLE_POINT:19792485 |=| CHROM_ID:5 |=| [( Arabidopsis_thaliana )] |=-
LS1_513	CLSL2513.b1_A06.ab1	G	A	G/A	Non control	ACCACCATCAYCCACCGCCTCATGTRGTCCACCACCCTCCTCCGCCAGT[G/A]GTTCACGTCGTTCACCACCCACCACCMGTCGTCCACCACCCACCTCCACC	7	93768316	AT4G13340	leucine-rich repeat family protein / extensin family protein, similar to extensin-like protein (Lycopersicon esculentum) gi|5917664|gb|AAD55979 [ 15235668 NP_193070.1 CDS forward ] SINGLE_SPLICE_VAR { CHROM_POS_START:7758606 CHROM_POS_END:7760888 } -=| MIDDLE_POINT:7759747 |=| CHROM_ID:4 |=| [( Arabidopsis_thaliana )] |=-
LS1_766	CLS_S3_Contig9371	T	C	T/C	Non control	GCGGTTTATGGTGTTGATAGGGCGGTGGAAGTGGCGGAGGAGTTGCGGG[T/C]GGAGGCTAAGAGGGAGTTGGAGGGTTTTGAGAAGTATGGTGACAAGGTTT	7	94217777	AT4G38460	geranylgeranyl pyrophosphate synthase, putative / GGPP synthetase, putative / farnesyltranstransferase, putative, 65% similar to geranylgeranyl pyrophosphate synthase (GI:413730) [ 15233848 NP_195558.1 CDS forward ] SINGLE_SPLICE_VAR { CHROM_POS_START:17994843 CHROM_POS_END:17995968 } -=| MIDDLE_POINT:17995405 |=| CHROM_ID:4 |=| [( Arabidopsis_thaliana )] |=-
LS1_719	CLS_S3_Contig1604	A	G	A/G	Non control	ACGACTTACCATGCATGGATGACGATCCTTCCCGCCGTGGTCAACCCTC[A/G]AACCACACTGTCTTCGGTATGGACATGGCAATCCTGGCSGGAGACGCCCT	7	94218235	AT4G38460	geranylgeranyl pyrophosphate synthase, putative / GGPP synthetase, putative / farnesyltranstransferase, putative, 65% similar to geranylgeranyl pyrophosphate synthase (GI:413730) [ 15233848 NP_195558.1 CDS forward ] SINGLE_SPLICE_VAR { CHROM_POS_START:17994843 CHROM_POS_END:17995968 } -=| MIDDLE_POINT:17995405 |=| CHROM_ID:4 |=| [( Arabidopsis_thaliana )] |=-
LS1_250	CLS_S3_Contig6942	T	C	T/C	Non control	TCGAGAGAAAAATCGATAATATGCTCCGATCTGTTGTGAATTGGAGCGA[T/C]GGAGGCCTTACTAAAATCAGGGTTAGACACTGCTCCGATCGCTCACTTTC	7	99660634	AT5G57900	SKP1/ASK1 interacting partner 1 (SKIP1) / SCF (Skp1-cullin-F-box) ubiquitin ligase, identical to SKP1 interacting partner 1 GI:10716947 from (Arabidopsis thaliana), PMID:11387208 [ 18424042 NP_568870.1 CDS reverse ] SINGLE_SPLICE_VAR { CHROM_POS_START:23467142 CHROM_POS_END:23468141 } -=| MIDDLE_POINT:23467641 |=| CHROM_ID:5 |=| [( Arabidopsis_thaliana )] |=-
LS1_394	CLSS8245.b1_J21.ab1	C	T	C/T	Non control	ACCAATACCAATACCAAAGCAGAAGTAAATGTGCCAAGTCAGCCTCAGG[C/T]GCGTTACTCAGAGCCTGATAATCGTGACTGGCGTGGACGTTCCGGTTCTA	7	99770103	AT5G57870	eukaryotic translation initiation factor 4F, putative / eIF-4F, putative, similar to SP|Q03387 Eukaryotic initiation factor (iso)4F subunit P82-34 (eIF-(iso)4F P82-34) {Triticum aestivum} [ 30696956 NP_851207.1 CDS forward ] MULTIPLE_SPLICE_VAR { CHROM_POS_START:23456981 CHROM_POS_END:23460659 } -=| MIDDLE_POINT:23458820 |=| CHROM_ID:5 |=| [( Arabidopsis_thaliana )] |=-
LS1_106	CLS_S3_Contig8191	G	A	G/A	Non control	GGTTGAGGAGCCAAGAAGACGAGTAAAATTATTGCTTATATTTGTTCTT[G/A]TAAGTTGTGTTGGGTTGGATGTTTTGTGGGATTTTGAGAAATTTAAGAAC	7	99792558	AT4G18100	60S ribosomal protein L32 (RPL32A), ribosomal protein L32, human, PIR1:R5HU32 [ 15236757 NP_193544.1 CDS reverse ] SINGLE_SPLICE_VAR { CHROM_POS_START:10035727 CHROM_POS_END:10036487 } -=| MIDDLE_POINT:10036107 |=| CHROM_ID:4 |=| [( Arabidopsis_thaliana )] |=-
LS1_258	QGB20L16.yg.ab1	T	C	T/C	Non control	TTCGTCATTTGACTTGAAGAAGACGAATGCCTTGTCTTGTCAAGAGAAA[T/C]GGTGATGATTTGTGTGCATTGTTCAAAATGTTGCTTTCTGAAGACCGGTT	7	101070242	-	no_hits_found
LS1_136	CLSS1251.b1_F01.ab1	C	T	C/T	Non control	AATTCAAAGACTCTATGAGGAACTTGGTAACTCTGCTCATGTGTGTCAT[C/T]TGGATCTTAATTCTGATTCTGGGAAAAAGGCGAGGAGTAGGTGGTTATGG	7	101472903	AT4G30490	AFG1-like ATPase family protein, contains Pfam profile: PF03969 AFG1-like ATPase [ 18417605 NP_567847.1 CDS reverse ] SINGLE_SPLICE_VAR { CHROM_POS_START:14899232 CHROM_POS_END:14901889 } -=| MIDDLE_POINT:14900560 |=| CHROM_ID:4 |=| [( Arabidopsis_thaliana )] |=-
LS1_750	CLSM1471.b1_N08.ab1	A	G	A/G	Non control	CAATCCTAGTTCTTGTGTTYGTTTCATTTTCCCTGTTAGATTTTGCTCA[A/G]AAGTATGTGCTTGCACCTGTTGTCAAAGATTTTGTGTTACAATTAGCTGA	7	103937785	AT2G18690	expressed protein [ AT2G18690 18398818 NP_028490.1 CDS forward ] SINGLE_SPLICE_VAR { CHROM_POS_START:8104732 CHROM_POS_END:8105700 } -=| MIDDLE_POINT:8105216 |=| CHROM_ID:2 |=| [( Arabidopsis_thaliana )] |=-
LS1_715	CLSX1956.b1_G09.ab1	G	A	G/A	Non control	ACTTAAAATCATTTCTCAAAATGGAATGCTTATGTCAATCACAGCAGCC[G/A]TCTACCTWATCCTCTACTCCATTACCTTCATCTTAAACACTGTCTCAGTC	7	103995247	AT2G18690	expressed protein [ AT2G18690 18398818 NP_028490.1 CDS forward ] SINGLE_SPLICE_VAR { CHROM_POS_START:8104732 CHROM_POS_END:8105700 } -=| MIDDLE_POINT:8105216 |=| CHROM_ID:2 |=| [( Arabidopsis_thaliana )] |=-
LS1_55	QGB23B20.yg.ab1	T	C	T/C	Non control	GGTGTTGTTTTGTTCAGTCGAGGAAGAAGAACCATAAAGTGGAAGTGAT[T/C]GAGTCCGATAATAATGTCGTTAGCGGTGAAGATATTTTTGAAGCGGTGTC	7	105072056	AT4G25770	expressed protein [ AT4G25770 30686992 NP_194307.2 CDS reverse ] SINGLE_SPLICE_VAR { CHROM_POS_START:13117830 CHROM_POS_END:13119991 } -=| MIDDLE_POINT:13118910 |=| CHROM_ID:4 |=| [( Arabidopsis_thaliana )] |=-
LS1_746	CLS_S3_Contig8605	A	G	A/G	Non control	TGTCTGGAAGAGGCAAGGGAGGAAAGGGGCTAGGAAAGGGAGGAGCAAA[A/G]CGTCATCGAAAGGTTCTCCGGGACAACATCCAGGGAATTACCAAACCGGC	7	107170586	AT5G59970	histone H4, identical to histone H4 from Lycopersicon esculentum GI:297150, Lolium temulentum SP|P02308, Acropora formosa GI:455652, Citrus jambhiri GI:16797797 [ 18424305 NP_568918.1 CDS reverse ] SINGLE_SPLICE_VAR { CHROM_POS_START:24163578 CHROM_POS_END:24163889 } -=| MIDDLE_POINT:24163733 |=| CHROM_ID:5 |=| [( Arabidopsis_thaliana )] |=-
LS1_597	CLSM5714.b1_D14.ab1	G	A	G/A	Non control	CATGGCAGCTGAGAGCTTCTACAAACGATCCATGCTCCATGGAAGACCC[G/A]AAAAGAAGTTCGAATTGGATGCAACATCTACCAACGATCCTGGATCTGAT	7	108132218	AT2G18950	homogentisate phytylprenyltransferase family protein (HPT1) / tocopherol phytyltransferase family protein (TPT1), identical to gi:17104828 [ 30680535 NP_849984.1 CDS forward ] SINGLE_SPLICE_VAR { CHROM_POS_START:8214573 CHROM_POS_END:8217129 } -=| MIDDLE_POINT:8215851 |=| CHROM_ID:2 |=| [( Arabidopsis_thaliana )] |=-
LS1_160	79_emb|CAC36942.1|	G	A	G/A	Non control	ATGAAGGTAAATTTTCGATCCATATTCATGCATCCAGAGTCAAACCGGTCCACTCTAGTC[G/A]ATATTTCCAAAATCRATGAAATTCGCAGTGACAAGGTAGA	7	112296074	AT2G19160	expressed protein, contains Pfam profile PF03267: Arabidopsis protein of unknown function, DUF266 [ 30680587 NP_849985.1 CDS forward ] SINGLE_SPLICE_VAR { CHROM_POS_START:8318003 CHROM_POS_END:8320677 } -=| MIDDLE_POINT:8319340 |=| CHROM_ID:2 |=| [( Arabidopsis_thaliana )] |=-
LS1_632	CLS_S3_Contig10044	T	C	T/C	Non control	CAGCTATACCAGCTGCTATGCGAGTTCGTGACGTGGAGAAATGGTATCA[T/C]TTGGCATTGGTTGTTTTGGTAAGTGCATGTCCATGTGCACTTATCTTATC	7	112805441	AT2G19110	ATPase E1-E2 type family protein / haloacid dehalogenase-like hydrolase family protein / heavy-metal-associated domain-containing protein, similar to cadmium efflux pump protein from Geobacillus stearothermophilus (GI:16753175), cadmium resistance protein B from Staphylococcus aureus (GI:14020985) [ 15224717 NP_179501.1 CDS forward ] SINGLE_SPLICE_VAR { CHROM_POS_START:8286560 CHROM_POS_END:82933…
LS1_85	CLS_S3_Contig11221	A	T	A/T	Non control	CGTTTTCCTTTTCTCACGTCGCAAAGAACAGATGCGGTTTGCTTAATAC[A/T]GTTTCTCACAATTMTTCTCGAACAACTCTTTCTAATCTAAGCCATAATCA	7	115435125	AT1G32910	transferase family protein, low similarity to anthranilate N-hydroxycinnamoyl/benzoyltransferase Dianthus caryophyllus GI:2239091, benzylalcohol acetyltransferase Clarkia breweri GI:6166336 [ 15223333 NP_174567.1 CDS forward ] SINGLE_SPLICE_VAR { CHROM_POS_START:11925406 CHROM_POS_END:11926888 } -=| MIDDLE_POINT:11926147 |=| CHROM_ID:1 |=| [( Arabidopsis_thaliana )] |=-
LS1_146	CLSM19675.b1_E23.ab1	A	G	A/G	Non control	CGTTGGCTGGGGTATTATCGACATTTTACCCTCTGGCCGGAGAAATTGT[A/G]CAGAACAGCCAAGGAGAGCCRGAGGTTSTATGCAACAACTATGGGGTGGA	7	115663434	AT1G32910	transferase family protein, low similarity to anthranilate N-hydroxycinnamoyl/benzoyltransferase Dianthus caryophyllus GI:2239091, benzylalcohol acetyltransferase Clarkia breweri GI:6166336 [ 15223333 NP_174567.1 CDS forward ] SINGLE_SPLICE_VAR { CHROM_POS_START:11925406 CHROM_POS_END:11926888 } -=| MIDDLE_POINT:11926147 |=| CHROM_ID:1 |=| [( Arabidopsis_thaliana )] |=-
LS1_516	QGI17E01.yg.ab1	T	C	T/C	Non control	TTAGATATTCGTTAATGCACCTGAAATTTAATGTTTTTGTATATGTTTT[T/C]TGGATATGTCCCCTTTCAACTTTTCTTACTTCTTTTATGTGTACTTTTTT	7	116295312	AT1G78990	transferase family protein, low similarity to acetyl CoA: benzylalcohol acetyltransferase Clarkia breweri GI:3170250, GI:6166336, Clarkia concinna GI:6166326, anthranilate N-hydroxycinnamoyl/benzoyltransferase Dianthus caryophyllus GI:2239091 [ 15219263 NP_178020.1 CDS reverse ] SINGLE_SPLICE_VAR { CHROM_POS_START:29718424 CHROM_POS_END:29719862 } -=| MIDDLE_POINT:29719143 |=| CHROM_ID:1 |=| [( A…
LS1_528	CLS_S3_Contig6410	C	T	C/T	Non control	GTCAAAGTTTATCAAAAACCGCGTAATTGTACGATGGAAGGTTATTTAC[C/T]GGTGAAGTTGAAGAGGAAAGATCTAGATGAAGTTAACGACGACTTCTGCG	7	119102709	AT5G35320	expressed protein [ AT5G35320 15238476 NP_198382.1 CDS forward ] SINGLE_SPLICE_VAR { CHROM_POS_START:13539123 CHROM_POS_END:13540374 } -=| MIDDLE_POINT:13539748 |=| CHROM_ID:5 |=| [( Arabidopsis_thaliana )] |=-
LS1_753	QGB20I09.yg.ab1	C	T	C/T	Non control	GGTGGAGTGTTGGGAGGTTTACCGGATCCGTACTCTTCGGGATTAACTC[C/T]GCGCTTGGTTACTTCCTTATGCTCGCGATCATGTCGTTCAACGGCGGTGT	7	119626442	AT5G20650	copper transporter family protein, similar to SP|Q39065 Copper transporter 1 (COPT1) {Arabidopsis thaliana} [ 15242030 NP_197565.1 CDS reverse ] SINGLE_SPLICE_VAR { CHROM_POS_START:6985483 CHROM_POS_END:6985923 } -=| MIDDLE_POINT:6985703 |=| CHROM_ID:5 |=| [( Arabidopsis_thaliana )] |=-
LS1_495	CLS_S3_Contig7958	G	C	G/C	Non control	TTCAAACTGCTACCGGTTTATCTTCATCATCTTCATTTGTTCGATTGAA[G/C]AACTTTCGTTTTAGCTTTTAGATGATTGATCGATTATCAGTTATTAGGTA	7	119739866	AT1G72510	expressed protein [ AT1G72510 15218503 NP_177395.1 CDS forward ] MULTIPLE_SPLICE_VAR { CHROM_POS_START:27307568 CHROM_POS_END:27308065 } -=| MIDDLE_POINT:27307816 |=| CHROM_ID:1 |=| [( Arabidopsis_thaliana )] |=-
LS1_310	CLSY2553.b1_A16.ab1	T	A	T/A	Non control	TCTTGTTTTTTTTCGAAACAATTTGTCATTAATTTCGTATCGATTTTGA[T/A]TTTTTTGACTGTTATAAAGTGTGCGTAGTGCAGATTCTTGATTGAGATTT	7	119740439	AT1G72510	expressed protein [ AT1G72510 15218503 NP_177395.1 CDS forward ] MULTIPLE_SPLICE_VAR { CHROM_POS_START:27307568 CHROM_POS_END:27308065 } -=| MIDDLE_POINT:27307816 |=| CHROM_ID:1 |=| [( Arabidopsis_thaliana )] |=-
LS1_700	CLS_S3_Contig3077	T	C	T/C	Non control	GTAGTTCCGCCGACGATTTACCATCTTCGTCGGCAGCCACTACGGAGGT[T/C]GAGGGARCGGAGGAGAGTAAGATTGAAGTACCAAAGGGACCTCCTTCTTT	7	120469314	AT5G21430	DNAJ heat shock N-terminal domain-containing protein, contains Pfam profile: PF00226 DnaJ domain [ 30688196 NP_850862.1 CDS forward ] MULTIPLE_SPLICE_VAR { CHROM_POS_START:7222297 CHROM_POS_END:7223403 } -=| MIDDLE_POINT:7222850 |=| CHROM_ID:5 |=| [( Arabidopsis_thaliana )] |=-
LS1_476	CLS_S3_Contig11114	G	T	G/T	Non control	AGCCTGTGGAAAAAAAGAGGTTTTCATATACAAAAGATGATGATGATGA[G/T]GAKGAGGAGGAGGATGATGATGACTATGCAGAATTTGTGTCTTTGGGTAG	7	146608551	AT1G20920	DEAD box RNA helicase, putative, similar to RNA helicase (Rattus norvegicus) GI:897915 [ 15218071 NP_173516.1 CDS forward ] SINGLE_SPLICE_VAR { CHROM_POS_START:7285331 CHROM_POS_END:7288831 } -=| MIDDLE_POINT:7287081 |=| CHROM_ID:1 |=| [( Arabidopsis_thaliana )] |=-
LS1_104	CLSY5731.b1_F18.ab1	T	C	T/C	Non control	AGAAACATGAAAACTTGCTTCATCTGGATTCTACAAGTGAAGACGAAGA[T/C]CCAGAYTTCAATATCTCAAGCAAGAAGGATATAAAATCAACACATTCCTC	7	147603149	AT3G05740	DNA helicase (RECQI1), identical to DNA Helicase (Arabidopsis thaliana) GI:10944747 [ 30679600 NP_187225.2 CDS forward ] SINGLE_SPLICE_VAR { CHROM_POS_START:1698186 CHROM_POS_END:1701234 } -=| MIDDLE_POINT:1699710 |=| CHROM_ID:3 |=| [( Arabidopsis_thaliana )] |=-
LS1_149	QGA21M22.yg.ab1	G	A	G/A	Non control	TTGAAGCTGCTTGTTTGCTTCATAATATCGGTTTAATCACTGGGAAAAA[G/A]GGCTACCATAAACGCTCATACCATATAATCATGGTATGCATTATTTCATA	7	147628809	AT1G09190	pentatricopeptide (PPR) repeat-containing protein, contains Pfam profile PF01535: PPR repeat [ 15217458 NP_172391.1 CDS reverse ] SINGLE_SPLICE_VAR { CHROM_POS_START:2966265 CHROM_POS_END:2971459 } -=| MIDDLE_POINT:2968862 |=| CHROM_ID:1 |=| [( Arabidopsis_thaliana )] |=-
LS1_13	CLS_S3_Contig10072	T	A	T/A	Non control	GTTCAACTTTTACAATAGATTCTTGTTTTTGAAACTATATGAAGTTTCT[T/A]TAACATWTTGTAACAAATGCATATTGGTTTTGGGATTTTTTTCTCTTATA	7	155426203	-	no_hits_found
LS1_663	CLSZ3732.b1_G22.ab1	G	A	G/A	Non control	ATGATGGAAAGTTGGCTGATGTTTGGTCTTGTGGAGTGACACTTTATGT[G/A]ATGCTTGTGGGAGCATACCCTTTTGAAGATCAAGAAGAYCCTAAAAACTT	7	156364888	AT1G10940	serine/threonine protein kinase, putative, similar to serine/threonine-protein kinase ASK1 (Arabidopsis thaliana) SWISS-PROT:P43291 [ 15220251 NP_172563.1 CDS reverse ] MULTIPLE_SPLICE_VAR { CHROM_POS_START:3656050 CHROM_POS_END:3658170 } -=| MIDDLE_POINT:3657110 |=| CHROM_ID:1 |=| [( Arabidopsis_thaliana )] |=-
LS1_128	CLS_S3_Contig4149	T	C	T/C	Non control	CCGATATTCCGCCGGAAAACGGAGACCACTGTCGTCTTCAGGGTTGTCG[T/C]TCAGGCGAGTGTATGATCCAAGGAGCAAAAGTGTACAAAGGTGGAATAGG	7	158287178	AT5G15410	cyclic nucleotide-regulated ion channel / cyclic nucleotide-gated channel (CNGC2), identical to cyclic nucleotide-gated cation channel GI:3894399 from (Arabidopsis thaliana) [ 15242291 NP_197045.1 CDS reverse ] MULTIPLE_SPLICE_VAR { CHROM_POS_START:5003463 CHROM_POS_END:5006766 } -=| MIDDLE_POINT:5005114 |=| CHROM_ID:5 |=| [( Arabidopsis_thaliana )] |=-
LS1_242	Lact_sati.BQ847567	A	T	A/T	Non control	ATTGATTGTGGTTCCAACTAGGGAATTGGGCATCTTTTTCCTCCTTCCG[A/T]GTCATCTTTTTCCTATTTTGCCCTTTATATTGCTTTGGTGTTGATGGTGC	7	167397381	AT5G19210	DEAD/DEAH box helicase, putative, EUKARYOTIC INITIATION FACTOR 4A-II (EIF-4A-II), Homo sapiens, SWISSPROT:IF42_HUMAN [ 42573431 NP_974812.1 CDS forward ] MULTIPLE_SPLICE_VAR { CHROM_POS_START:6461446 CHROM_POS_END:6463689 } -=| MIDDLE_POINT:6462567 |=| CHROM_ID:5 |=| [( Arabidopsis_thaliana )] |=-
LS1_406	CLS_S3_Contig10444	C	G	C/G	Non control	CAACAACGGTGGTGGAGGATACAACAATGGTGGTGGAGGATACAACAGC[C/G]GTGGAGGAGGCTATTGTAGATATGGTTGCTGTGGTGGTGGACGTTACTAC	7	201093196	AT2G05380	glycine-rich protein (GRP3S), identical to cDNA glycine-rich protein 3 short isoform (GRP3S) GI:4206766 [ 18396043 NP_565325.1 CDS forward ] SINGLE_SPLICE_VAR { CHROM_POS_START:1966848 CHROM_POS_END:1967817 } -=| MIDDLE_POINT:1967332 |=| CHROM_ID:2 |=| [( Arabidopsis_thaliana )] |=-
LS1_386	CLS_S3_Contig10103	G	A	G/A	Non control	AACGTCTTCTTGTCTATGAGTATCTTGAAAACAAGAGTCTCGATCAAGC[G/A]TTATTTGGAAGGAAAAAATTGTCACTTACATGGTCTACCCGTTTTGAAAT	7	235000476	AT1G56140	leucine-rich repeat family protein / protein kinase family protein, contains Pfam domains PF00560: Leucine Rich Repeat and PF00069: Protein kinase domain [ 18405700 NP_564709.1 CDS reverse ] SINGLE_SPLICE_VAR { CHROM_POS_START:21005373 CHROM_POS_END:21011390 } -=| MIDDLE_POINT:21008381 |=| CHROM_ID:1 |=| [( Arabidopsis_thaliana )] |=-
LS1_92	CLS_S3_Contig5505	G	A	G/A	Non control	TCCTCAGAATTTTGGGATAAGGAAGATCATAATAGAAAGACATTTGAGATCCAACAAGATTCA[G/A]AGTCTTCTATCAAGATTCTATGGCGAGCTTAGGAAA	7	238054157	-	no_hits_found
LS1_594	CLS_S3_Contig1811	C	A	C/A	Non control	CAAATTTTATGTTGCTGAGATACTTCTTGCTATGGAGTACCTGCATATG[C/A]TTGGAATCGTGTATCGTGACCTGAAGCCGGAAAATGTTCTTGTTAGGGAA	7	241787092	AT5G47750	protein kinase, putative, similar to protein kinase G11A (Oryza sativa) SWISS-PROT:P47997 [ 15238798 NP_199586.1 CDS reverse ] SINGLE_SPLICE_VAR { CHROM_POS_START:19357173 CHROM_POS_END:19359090 } -=| MIDDLE_POINT:19358131 |=| CHROM_ID:5 |=| [( Arabidopsis_thaliana )] |=-
LS1_475	CLS_S3_Contig1792	A	T	A/T	Non control	AATATCGGTTTAATATATAAAAATTGGGGATGATTGAGATCCACGAATG[A/T]TAAACTAGAGAGATAGTTGGAGTGAGTGTGGGTGATGGAGGTGTTAAATG	8	31267973	AT2G39940	coronatine-insensitive 1 / COI1 (FBL2), E3 ubiquitin ligase SCF complex F-box subunit [ 18405209 NP_565919.1 CDS reverse ] SINGLE_SPLICE_VAR { CHROM_POS_START:16679926 CHROM_POS_END:16682564 } -=| MIDDLE_POINT:16681245 |=| CHROM_ID:2 |=| [( Arabidopsis_thaliana )] |=-
LS1_58	CLSM2758.b1_K17.ab1	C	G	C/G	Non control	AAGAACACATTCTTGCAGGTGATATTTTTCAGATTGTTTTAAGTCAACG[C/G]TTTGAAAGGCGGACATTTGCAGATCCCTTTGAGATTTATCGAGCTTTAAG	8	31369421	AT5G05730	anthranilate synthase, alpha subunit, component I-1 (ASA1), identical to SP|P32068 [ 15239225 NP_196192.1 CDS reverse ] SINGLE_SPLICE_VAR { CHROM_POS_START:1719741 CHROM_POS_END:1722812 } -=| MIDDLE_POINT:1721276 |=| CHROM_ID:5 |=| [( Arabidopsis_thaliana )] |=-
LS1_591	CLS_S3_Contig10701	G	C	G/C	Non control	ATGTCATGCACATCAGTTCCACAGTGACAGGCGAGCTACTGGATCATCT[G/C]ACTTGCTGGGACGCCCTTCGAGCAGCACTTCCCGTAGGCACAGTCAGTGG	8	31370247	AT3G55870	anthranilate synthase, alpha subunit, putative, similar to anthranilate synthase alpha subunit, Ruta graveolens, EMBL:RGANTSYNB (gi:960291), Arabidopsis thaliana (SP|P32068) [ 18410376 NP_567028.1 CDS forward ] SINGLE_SPLICE_VAR { CHROM_POS_START:20742305 CHROM_POS_END:20744744 } -=| MIDDLE_POINT:20743524 |=| CHROM_ID:3 |=| [( Arabidopsis_thaliana )] |=-
LS1_370	CLSL2519.b1_M06.ab1	A	G	A/G	Non control	CAGGCTTCAATCGTTCTGTTCAATCGAAGCTTCAATCGCTCCTGTCATC[A/G]TTTTGTTCAGTCAGTAGGCTCAGTCAAAGGTTCAAACCTGCTCAATCGAC	8	39538063	AT4G33940	zinc finger (C3HC4-type RING finger) family protein, contains Pfam profile: PF00097 zinc finger, C3HC4 type (RING finger) [ 18418331 NP_567943.1 CDS forward ] SINGLE_SPLICE_VAR { CHROM_POS_START:16266090 CHROM_POS_END:16267617 } -=| MIDDLE_POINT:16266853 |=| CHROM_ID:4 |=| [( Arabidopsis_thaliana )] |=-
LS1_229	QGA5L07.yg.ab1	G	A	G/A	Non control	TCGTAATAGCAGATGCTATTTCCTTATTCTCTTCCTCAACTTCACTGCT[G/A]GTGTTCCTCTCTATCTTGACTTCTCGTTATGGTCAACGAGATTTCTTGCA	8	41149967	AT3G18670	ankyrin repeat family protein, contains ankyrin repeats, Pfam domain PF00023 [ 15230158 NP_188497.1 CDS reverse ] SINGLE_SPLICE_VAR { CHROM_POS_START:6424141 CHROM_POS_END:6426477 } -=| MIDDLE_POINT:6425309 |=| CHROM_ID:3 |=| [( Arabidopsis_thaliana )] |=-
LS1_399	CLS_S3_Contig8956	G	A	G/A	Non control	CTTYATTAGCAATTTTGACTTTCACAGACAACGAAAACCCTAAAATTTA[G/A]CGTCAACAATGGCCATGAGATCCCTCGTTGTTTCTCGGTCAGCTCTTTTA	8	46485606	AT5G04750	F1F0-ATPase inhibitor protein, putative, similar to F1F0-ATPase inhibitor protein (Oryza sativa (japonica cultivar-group)) gi|5106371|dbj|BAA81661 [ 30680616 NP_568140.2 CDS forward ] SINGLE_SPLICE_VAR { CHROM_POS_START:1372203 CHROM_POS_END:1373362 } -=| MIDDLE_POINT:1372782 |=| CHROM_ID:5 |=| [( Arabidopsis_thaliana )] |=-
LS1_173	CLS_S3_Contig738	G	A	G/A	Non control	TCCCTCTTATGTCCAAGATGTTAAAGAGATTAGCTATCGCAGATCTGTT[G/A]CACTCGGTGTCTTCGTTTTCTCTTAAACCTACTTAATTTCAGTCTAACCA	8	50445735	AT1G76660	expressed protein [ AT1G76660 15223134 NP_177792.1 CDS reverse ] SINGLE_SPLICE_VAR { CHROM_POS_START:28774051 CHROM_POS_END:28775930 } -=| MIDDLE_POINT:28774990 |=| CHROM_ID:1 |=| [( Arabidopsis_thaliana )] |=-
LS1_347	CLS_S3_Contig2953	T	C	T/C	Non control	CAATCTTACCTCACTTTCCGGTCACAACCACCTCTCTACAACACCCCTT[T/C]CTCTATCGCCGCTCTCCTTCGGTCCAACCCTAATGACATCGYCGCTATCA	8	50511323	AT2G33580	protein kinase family protein / peptidoglycan-binding LysM domain-containing protein, protein kinase (Arabidopsis thaliana) GI:2852449 [ 15226133 NP_180916.1 CDS reverse ] SINGLE_SPLICE_VAR { CHROM_POS_START:14226924 CHROM_POS_END:14228918 } -=| MIDDLE_POINT:14227921 |=| CHROM_ID:2 |=| [( Arabidopsis_thaliana )] |=-
LS1_463	CLS_S3_Contig7361	C	T	C/T	Non control	TGACCCTTTGGTATAGGGCTCCTGAAGTCCTTTTGGGTGCCACCCATTA[C/T]TCAACAGCTGTTGACATTTGGTCTGTTGGCTGCATATTTGCTGAACTAGT	8	51316152	AT1G20930	cell division control protein, putative, cdc2MsF (Medicago sativa) gi|1806146|emb|CAA65982 [ 15218072 NP_173517.1 CDS reverse ] SINGLE_SPLICE_VAR { CHROM_POS_START:7292741 CHROM_POS_END:7294653 } -=| MIDDLE_POINT:7293697 |=| CHROM_ID:1 |=| [( Arabidopsis_thaliana )] |=-
LS1_100	CLSX10057.b1_A19.ab1	C	T	C/T	Non control	CAAATTGCATCAATTACTCAAGGTAATAGTTCTCTCTCGAAGTATTATA[C/T]GAATTTGAAGCAGCTATGGGACGAATTAAATTGTCTTGTTCCTCTTCCAC	8	59565091	AT1G21280	expressed protein [ AT1G21280 15218961 NP_173550.1 CDS reverse ] SINGLE_SPLICE_VAR { CHROM_POS_START:7447678 CHROM_POS_END:7448391 } -=| MIDDLE_POINT:7448034 |=| CHROM_ID:1 |=| [( Arabidopsis_thaliana )] |=-
LS1_784	CLS_S3_Contig7309	A	C	A/C	Non control	TGTGCAAGATGCTGATCGTCTTGATGCAATTGGTGCTATTGGGATTGCT[A/C]GATGTTTTACATTTGGTGGAAGTAGAAACAGAGTGCTTCATGATCCAAAC	8	65489143	AT1G17330	metal-dependent phosphohydrolase HD domain-containing protein-related [ 15220978 NP_173176.1 CDS forward ] SINGLE_SPLICE_VAR { CHROM_POS_START:5929959 CHROM_POS_END:5931588 } -=| MIDDLE_POINT:5930773 |=| CHROM_ID:1 |=| [( Arabidopsis_thaliana )] |=-
LS1_117	QGC10F21.yg.ab1	A	G	A/G	Non control	GACCACCTCTTCTCCGGCCACCAGCCGCCACTTCTTCCCGGAGATTCAA[A/G]TCRTCGAGCTTCTTGCCGCCCTTCTGGTCTTCATAGTCATACATTCTCTC	8	65491503	AT5G23190	cytochrome P450 family protein, contains Pfam profile: PF00067 cytochrome P450 [ 15237250 NP_197710.1 CDS reverse ] SINGLE_SPLICE_VAR { CHROM_POS_START:7803481 CHROM_POS_END:7805662 } -=| MIDDLE_POINT:7804571 |=| CHROM_ID:5 |=| [( Arabidopsis_thaliana )] |=-
LS1_182	CLS_S3_Contig7549	G	A	G/A	Non control	TGTTGCTTGCAGCCRTTGATGAAACCCATACGGGTACCTATGACTTTGT[G/A]TATTTGCCGATTGATTTTAAGAATAAATGCAACGTGGGTTATGCTTTTAT	8	65613179	AT1G29400	RNA recognition motif (RRM)-containing protein, similar to GI:6650523 from (Arabidopsis thaliana) [ 30690712 NP_174233.2 CDS reverse ] MULTIPLE_SPLICE_VAR { CHROM_POS_START:10290379 CHROM_POS_END:10293682 } -=| MIDDLE_POINT:10292030 |=| CHROM_ID:1 |=| [( Arabidopsis_thaliana )] |=-
LS1_281	CLS_S3_Contig2118	T	C	T/C	Non control	AACCTCATCGTTATTATCTCCAAAGGGAATGCATCTTCGTTCCTCATCA[T/C]TTTCCCTTCTATCTCCACGTAGAACTTCATCTCCATCTCCCATGATCCAG	8	65646175	AT2G44050	6,7-dimethyl-8-ribityllumazine synthase / DMRL synthase / lumazine synthase / riboflavin synthase, identical to 6,7-dimethyl-8-ribityllumazine synthase, chloroplast (precursor) SP:O80575 from (Arabidopsis thaliana) [ 15224809 NP_181933.1 CDS forward ] SINGLE_SPLICE_VAR { CHROM_POS_START:18231380 CHROM_POS_END:18232993 } -=| MIDDLE_POINT:18232186 |=| CHROM_ID:2 |=| [( Arabidopsis_thaliana )] |=-
LS1_348	CLS_S3_Contig8859	C	A	C/A	Non control	TTCGACAGACAGCGAGTCTAGTGATTGGGATCTAGATCTGTATAAAGCA[C/A]TTAATGCATCACAGTTAGAGGATTCAGCTTCTTCATTTCCTAATTCCAGG	8	65676362	-	no_hits_found
LS1_542	CLS_S3_Contig10253	G	A	G/A	Non control	ATCTCCGATGAGCAACTAGACTGAAGAACAAGGGAGAAGCAGCGAGATG[G/A]GGCTGTTGCTCCGATCGAAGCAGGTCAGGAGGTGGAGAGGTGCACCGTGG	8	71233474	-	no_hits_found
LS1_244	CLS_S3_Contig11318	T	C	T/C	Non control	AGATCTTGAATCTGGCGAAGAAACCTATCTTCCTGCACTAAATGTTAGC[T/C]CAGAGAAATCTTGTATTATTTGAACAAAAAGCAAAAGACAGAAAATACCG	8	78505667	AT5G38600	proline-rich spliceosome-associated (PSP) family protein / zinc knuckle (CCHC-type) family protein, contains Pfam domains PF00098: Zinc knuckle, PF04046: PSP [ 18421775 NP_568558.1 CDS forward ] SINGLE_SPLICE_VAR { CHROM_POS_START:15474616 CHROM_POS_END:15477696 } -=| MIDDLE_POINT:15476156 |=| CHROM_ID:5 |=| [( Arabidopsis_thaliana )] |=-
LS1_782	CLSL2482.b1_D21.ab1	G	T	G/T	Non control	AAAGAGATGAAAGTATGAGGATAAGGAGCAGCAGACGTCAGAACTGGTTAGCGAATACAT[G/T]AAAGATTTTGTTATCAGTCATTTTAGTTTGAATTTTCTT	8	83610015	-	no_hits_found
LS1_521	QGI12L21.yg.ab1	T	A	T/A	Non control	GATTAATTAAATGGGTATGAAGTATGAACATTGAACATTGAACAAGAAC[T/A]TCGATACTTTTGGTTTTTGATCTAATTCATTAACTTAAAAGTTAAAAATA	8	87721593	AT1G18210	calcium-binding protein, putative, similar to SP|Q9M7R0 Calcium-binding allergen Ole e 8 (PCA18/PCA23) {Olea europaea} [ 15221030 NP_173259.1 CDS reverse ] MULTIPLE_SPLICE_VAR { CHROM_POS_START:6268266 CHROM_POS_END:6268778 } -=| MIDDLE_POINT:6268522 |=| CHROM_ID:1 |=| [( Arabidopsis_thaliana )] |=-
LS1_778	QGC8M14.yg.ab1	A	G	A/G	Non control	GTTGTCTTCATTTGCTTGCGATTTGAGTTCTGCGATCTTTAAGTAGTAT[A/G]GTTAATAAGGTTATTGGGACTTGTTTCATGAYGACACCTGTAGTTATGTA	8	126690422	AT4G28088	hydrophobic protein, putative / low temperature and salt responsive protein, putative, similar to Hydrophobic protein RCI2A (Low temperature and salt responsive protein LTI6A) GI:15214251 [ 42573065 NP_974629.1 CDS reverse ] SINGLE_SPLICE_VAR { CHROM_POS_START:13961250 CHROM_POS_END:13961566 } -=| MIDDLE_POINT:13961408 |=| CHROM_ID:4 |=| [( Arabidopsis_thaliana )] |=-
LS1_514	CLS_S3_Contig11312	A	T	A/T	Non control	GCGGGGGAGATCAAATTAGAAAAATTGGTGAATTTTTCGTCCG[A/T]AGAGATCGAGACGAACACCTTCTCATCTCCTTCTATCTTCAAATCCTACTCCCAGA	8	131361601	AT2G24765	ADP-ribosylation factor 3 (ARF3), identical to GP:453191 ADP-ribosylation factor 3 {Arabidopsis thaliana} [ 30682545 NP_850057.1 CDS forward ] SINGLE_SPLICE_VAR { CHROM_POS_START:10569901 CHROM_POS_END:10572040 } -=| MIDDLE_POINT:10570970 |=| CHROM_ID:2 |=| [( Arabidopsis_thaliana )] |=-
LS1_444	CLSM19655.b1_M17.ab1	C	A	C/A	Non control	ACTTTGAACAGGCTAGACAAGCTTACCTTGTTGGATACAAGGCTTTAGC[C/A]AAGGAACTAAGTGTGAAGGGTCAACTACACAACATGCAAATGAAGGCTGC	8	140591492	AT2G26280	smr (Small MutS Related) domain-containing protein, weak similarity to PRLI-interacting factor N (Arabidopsis thaliana) GI:11139276 [ 15225276 NP_180196.1 CDS reverse ] SINGLE_SPLICE_VAR { CHROM_POS_START:11195221 CHROM_POS_END:11197657 } -=| MIDDLE_POINT:11196439 |=| CHROM_ID:2 |=| [( Arabidopsis_thaliana )] |=-
LS1_145	CLSM12333.b1_I11.ab1	G	A	G/A	Non control	CAATCTCTTCCTTAAGGAATCTTGAATTCTTAACTTTGGGAAAAGGACA[G/A]TTAGGGGAGACATTTTTTCAAGCTTTAACCGATTGCACTATGCTAAAGAG	8	141025696	AT4G33210	F-box family protein (FBL15), contains similarity to F-box protein FBL2 GI:6063090 from (Homo sapiens) [ 18418170 NP_567916.1 CDS reverse ] SINGLE_SPLICE_VAR { CHROM_POS_START:16015974 CHROM_POS_END:16020700 } -=| MIDDLE_POINT:16018337 |=| CHROM_ID:4 |=| [( Arabidopsis_thaliana )] |=-
LS1_187	CLS_S3_Contig7235	G	A	G/A	Non control	GTTCTAAATGTCTGCAGGGGCTAGTAAGAGATGGAAAATCGAATGAAGT[G/A]AAAAAAAGTACCAAAACTTAGATCGATGGCACAACATGATATCTATAGAA	8	142292758	AT5G26710	glutamate-tRNA ligase, putative / glutamyl-tRNA synthetase, putatuve / GluRS, putative, identical to gi:3435196 [ 30690281 NP_850874.1 CDS forward ] SINGLE_SPLICE_VAR { CHROM_POS_START:9305676 CHROM_POS_END:9308250 } -=| MIDDLE_POINT:9306963 |=| CHROM_ID:5 |=| [( Arabidopsis_thaliana )] |=-
LS1_18	CLSM5583.b1_M04.ab1	C	G	C/G	Non control	ACCTCCACCTCATGGAACATTGTTCCTGCCAATTGGCAGTTCGGTCAAA[C/G]CTTCACCGGGAAAAATTTCCGAATCTAGGAAATGAACACAACTTGCGGCA	8	146220497	-	no_hits_found
LS1_178	CLSX8786.b1_D14.ab1	T	A	T/A	Non control	ATTCCGGATGCTGGTCGTTTCAGGCTGCCGGTGCCGTCCCCGACATGGG[T/A]ATGCCGAGTGATGATGCGGTGGTGATTCAGAAAGGGAAGAAACAAGGGGA	8	147170797	AT2G39570	ACT domain-containing protein, contains Pfam ACT domain PF01842 [ 18405098 NP_565908.1 CDS forward ] SINGLE_SPLICE_VAR { CHROM_POS_START:16515041 CHROM_POS_END:16516819 } -=| MIDDLE_POINT:16515930 |=| CHROM_ID:2 |=| [( Arabidopsis_thaliana )] |=-
LS1_635	CLS_S3_Contig9905	G	A	G/A	Non control	TAGTCAACTCGRTTGCTCTATATTCATGCCGGAAAATCAAC[G/A]ATGGTGGATTAATACATAAACAACATACTCATAGGTTTTCAACTGTACCAGAATCATG	8	169793341	AT3G07060	expressed protein, [ AT3G07060 15231376 NP_187362.1 CDS forward ] SINGLE_SPLICE_VAR { CHROM_POS_START:2233000 CHROM_POS_END:2236919 } -=| MIDDLE_POINT:2234959 |=| CHROM_ID:3 |=| [( Arabidopsis_thaliana )] |=-
LS1_208	CLS_S3_Contig4030	G	A	G/A	Non control	AGAAGGTTTTCTCTGAAATCCTACAGAGATCATCATTGTCTATATGCAC[G/A]AATTGGCTGAAAGAAGAGCTTTTAGTAAGAAACAAGAGATCCATGAAGGT	8	169796868	AT5G48830	expressed protein [ AT5G48830 18422960 NP_568703.1 CDS reverse ] SINGLE_SPLICE_VAR { CHROM_POS_START:19817495 CHROM_POS_END:19819851 } -=| MIDDLE_POINT:19818673 |=| CHROM_ID:5 |=| [( Arabidopsis_thaliana )] |=-
LS1_179	CLS_S3_Contig10192	A	T	A/T	Non control	GAGGTCTTATGCTGCCTGTGGTAGAGCTACACAACACAAGGCTGGTGGA[A/T]TCTGCTTCACAAACCTAAAAGTAAATCACAAGCAGAAGCCGAAAATCATG	8	169797618	AT5G48830	expressed protein [ AT5G48830 18422960 NP_568703.1 CDS reverse ] SINGLE_SPLICE_VAR { CHROM_POS_START:19817495 CHROM_POS_END:19819851 } -=| MIDDLE_POINT:19818673 |=| CHROM_ID:5 |=| [( Arabidopsis_thaliana )] |=-
LS1_23	CLSS4168.b1_P10.ab1	G	A	G/A	Non control	CTGATCTATAGGTATGAACTCAAATAAATTTTGATCGAGGCCCCAATTG[G/A]GTTCACAGTTGATTGAATACAATGTAGGAAACACTTTAGGTTTTTGTTTG	8	169798139	-	no_hits_found
LS1_539	QGA17P16.yg.ab1	A	C	A/C	Non control	TGAAGGAGTTAAAAGATTCAAAGTGGTTCGATGTGGAATTCGTACCCAA[A/C]GATTACGTATTCTCCAAGGAATATGGACCTCGGAATCTCGATTCCCCTGT	8	175706859	AT4G10500	oxidoreductase, 2OG-Fe(II) oxygenase family protein, similar to hyoscyamine 6 beta-hydroxylase (Atropa belladona)(GI:4996123) [ 15235126 NP_192788.1 CDS forward ] SINGLE_SPLICE_VAR { CHROM_POS_START:6491085 CHROM_POS_END:6492338 } -=| MIDDLE_POINT:6491711 |=| CHROM_ID:4 |=| [( Arabidopsis_thaliana )] |=-
LS1_545	42_Transparent	C	T	C/T	Non control	ACAATCCAAACAACCCAACACTCCCAGACGCCGTCYCCATCTCCGGCCA[C/T]ACCAGACGCCGACAACTCCATTAAGATTAAAAAATGGGAGAGAAGAAAAA	8	175875599	AT5G18790	ribosomal protein L33 family protein, ribosomal protein L33, Rickettsia prowazekii, PIR:E71650 [ 15239562 NP_197380.1 CDS reverse ] SINGLE_SPLICE_VAR { CHROM_POS_START:6266326 CHROM_POS_END:6266502 } -=| MIDDLE_POINT:6266414 |=| CHROM_ID:5 |=| [( Arabidopsis_thaliana )] |=-
LS1_120	QGI9L13.yg.ab1	A	G	A/G	Non control	GCCTTTATGAACACTGATGATGGTGATTAGTTTTCTGATAATGAGAGAA[A/G]TTGTTTGATAATCGGGTGATAAAGAGGAGAGGAGGGAAGAGATACAAGTT	8	186546798	AT5G48390	tetratricopeptide repeat (TPR)-containing protein, contains Pfam profile PF00515: TPR Domain [ 30695450 NP_199650.2 CDS forward ] SINGLE_SPLICE_VAR { CHROM_POS_START:19629304 CHROM_POS_END:19632589 } -=| MIDDLE_POINT:19630946 |=| CHROM_ID:5 |=| [( Arabidopsis_thaliana )] |=-
LS1_472	CLS_S3_Contig220	G	C	G/C	Non control	AGGCTTCATGCTTCGATACTCACAAGCTGGGCCAAGTTTATGGAGCTTC[G/C]TTTTGTCTGCACCCAACACGAACTCTTACGTAGCGATGGGGTTTTCGCCC	8	189918919	AT3G07570	membrane protein, putative, similar to membrane protein SDR2 (GI:1747306) (Mus musculus) [ 30680365 NP_566313.2 CDS reverse ] SINGLE_SPLICE_VAR { CHROM_POS_START:2418211 CHROM_POS_END:2420212 } -=| MIDDLE_POINT:2419211 |=| CHROM_ID:3 |=| [( Arabidopsis_thaliana )] |=-
LS1_46	CLSM5219.b1_E10.ab1	C	A	C/A	Non control	CCATATCAATATCTAACCTGGTAGCAAAATTGTTTAATATTCCCCTACT[C/A]AATATCACAACCTCATTTGTTGCTGAAGAACAAGCAGTTTTAGTCAATGG	8	197826748	AT2G38330	MATE efflux family protein, low similarity to enhanced disease susceptibility 5 (Arabidopsis thaliana) GI:16589070 [ 30687474 NP_181367.2 CDS forward ] SINGLE_SPLICE_VAR { CHROM_POS_START:16071649 CHROM_POS_END:16074396 } -=| MIDDLE_POINT:16073022 |=| CHROM_ID:2 |=| [( Arabidopsis_thaliana )] |=-
LS1_403	CLS_S3_Contig1121	G	T	G/T	Non control	AAACCCACCTTCGGCCATCCATGAGAGAAAGCTCCGTCACCTCTGCGCT[G/T]GCATCCAATACCCAGTTGTCTTCCCAAGTCCAAAACTCCCCCAAATCTCA	8	197832822	AT3G08780	expressed protein [ AT3G08780 22330921 NP_187490.2 CDS reverse ] MULTIPLE_SPLICE_VAR { CHROM_POS_START:2666382 CHROM_POS_END:2667458 } -=| MIDDLE_POINT:2666920 |=| CHROM_ID:3 |=| [( Arabidopsis_thaliana )] |=-
LS1_235	QGD7F02.yg.ab1	T	C	T/C	Non control	GTAGTTTTGGGGAAGGTGAAGTGCACCTCGCATGTCAATTTCTTCGTTA[T/C]TGTACTCTTAGCTAGACTTACAAGCAATGTATTGTTTTCATCATTATATG	8	198755934	-	no_hits_found
LS1_430	CLS_S3_Contig7796	G	A	G/A	Non control	GATACGGGAGCAGGTCAGAGTGATGGAACACCTCCGATATGTGGTGGTT[G/A]TACTTGTAGGTGATAGCATGCGAATGGAGGGACCAAATTACTAAAATGGT	8	200038748	-	no_hits_found
LS1_381	CLSZ3469.b1_I03.ab1	C	T	C/T	Non control	CTGAAAGCACCGTGTTCTTGGGTGTCAAATTCTTCGCCTCCGGTGTSAT[C/T]TTAGCCACCGGTTTTGTTCATGTGTTAGCTGATGCTAACGAGAGCTTGGA	8	206453793	AT3G12750	zinc transporter (ZIP1), identical to putative zinc transporter GB:AAC24197 from (Arabidopsis thaliana), ( Proc. Natl. Acad. Sci. U.S.A. 95 (12), 7220-7224 (1998)) [ 15230588 NP_187881.1 CDS reverse ] SINGLE_SPLICE_VAR { CHROM_POS_START:4051957 CHROM_POS_END:4053163 } -=| MIDDLE_POINT:4052560 |=| CHROM_ID:3 |=| [( Arabidopsis_thaliana )] |=-
LS1_1	CLS_S3_Contig2626	A	G	A/G	Internal control	ATTCAAGAGATCAGGGCACTGCGGATCAATGGATCGAACGCAACCCATC[A/G]ATGGTTCGACTCACCGGAAAACACCCGTTCAACTCCGAGCCACCTTTGAC	8	206512164	-	no_hits_found
LS1_695	CLSZ2431.b1_N07.ab1	G	A	G/A	Internal control	ATTCAAGAGATCAGGGCACTGCGGATCAATGGATCGAACGCAACCCATC[G/A]ATGGTTCGACTCACCGGAAAACACCCGTTCAACTCCGAGCCACCTTTGAC	8	206512164	AT1G37130	nitrate reductase 2 (NR2), identical to SP|P11035 Nitrate reductase 2 (formerly EC 1.6.6.1) (NR2) {Arabidopsis thaliana} [ 15221314 NP_174901.1 CDS forward ] SINGLE_SPLICE_VAR { CHROM_POS_START:14161058 CHROM_POS_END:14164093 } -=| MIDDLE_POINT:14162575 |=| CHROM_ID:1 |=| [( Arabidopsis_thaliana )] |=-
LS1_332	CLSX3972.b1_H09.ab1	G	C	G/C	Non control	CTGCTCCACTTATATGTACATTCCTTAAGTGGCTTTTGAACAATTAGTG[G/C]AGTAATATAAAATTTTAGGTCAATTTCTCGATTTGCTTGAATTATTTGAA	8	208853362	-	no_hits_found
LS1_686	QGA6K17.yg.ab1	A	G	A/G	Non control	GAATACGAACGGGTTCTCTCAGCCGCCGACGATGAATCTGGTGGCGGAA[A/G]ACGGTGGCGCCGGAATGGATTTTTACTCCTTTTGTAGCTTCCCTACTCTT	8	212585589	AT3G56880	VQ motif-containing protein, contains PF05678: VQ motif [ AT3G56880 15230149 NP_191247.1 CDS forward ] SINGLE_SPLICE_VAR { CHROM_POS_START:21071023 CHROM_POS_END:21071760 } -=| MIDDLE_POINT:21071391 |=| CHROM_ID:3 |=| [( Arabidopsis_thaliana )] |=-
LS1_294	QGB23J07.yg.ab1	A	G	A/G	Non control	TCAAATTCTTGATGTGAGGAATGCAGAGGTGAAAGAAGTTGGAAGCACA[A/G]AGTTTATGACTCCATCTGCATTTATATTTCTATATGAGAATCAGCTGTTT	8	213899020	AT3G54190	expressed protein, GTP-binding regulatory protein beta chain, Dictyostelium discoideum, PIR:A47370 [ 18410015 NP_566994.1 CDS reverse ] SINGLE_SPLICE_VAR { CHROM_POS_START:20072737 CHROM_POS_END:20074858 } -=| MIDDLE_POINT:20073797 |=| CHROM_ID:3 |=| [( Arabidopsis_thaliana )] |=-
LS1_564	CLS_S3_Contig8729	T	C	T/C	Non control	TATCCGCGATAGTTGTAGACTTGGGTTCGCATACATGTAAAGCTGGTTA[T/C]GCTGGTGAAGATGCTCCTAAGGCTGTTTTTCCTTCTGTCATTGGCTCAAT	8	214431321	AT1G18450	actin-related protein 4 (ARP4), neary identical to actin-related protein 4 (ARP4) (Arabidopsis thaliana) GI:21427463 [ 18394608 NP_564051.1 CDS forward ] SINGLE_SPLICE_VAR { CHROM_POS_START:6348192 CHROM_POS_END:6351759 } -=| MIDDLE_POINT:6349975 |=| CHROM_ID:1 |=| [( Arabidopsis_thaliana )] |=-
LS1_534	CLSS1934.b1_K03.ab1	G	T	G/T	Non control	TGCTCTACATGAAAGAACACGACACATGTATCAGTAAAAGTGGTAAATC[G/T]GAAGTCAGCTGGGGATTYGTGTGGGTTATTATTCTTGGTTTGGCTGTTGC	8	215829916	AT3G52850	vacuolar sorting receptor, putative, nearly identical to vacuolar sorting receptor homolog (GP:1737218) (Arabidopsis thaliana) [ 15231697 NP_190853.1 CDS forward ] SINGLE_SPLICE_VAR { CHROM_POS_START:19598977 CHROM_POS_END:19602668 } -=| MIDDLE_POINT:19600822 |=| CHROM_ID:3 |=| [( Arabidopsis_thaliana )] |=-
LS1_141	CLS_S3_Contig6284	C	A	C/A	Non control	GGGTGGTATGAGAAGCAAGATTTGAAAGCTGTGGTAGATCATTTGAGGG[C/A]TGATGGAAATGTTTCATTGATAGGCCTTTGGGGTCGATCTATGGGTGCTG	8	217097517	AT4G14290	similar to expressed protein [Arabidopsis thaliana] (TAIR:At3g23540.1) [ 79474471 NP_193165.4 CDS reverse ] SINGLE_SPLICE_VAR { CHROM_POS_START:8225687 CHROM_POS_END:8230053 } -=| MIDDLE_POINT:8227870 |=| CHROM_ID:4 |=| [( Arabidopsis_thaliana )] |=-
LS1_108	CLS_S3_Contig10128	C	T	C/T	Non control	ATGCCTTTTTACTAGTAACCTTGTCACTTAGAAACAGTAATTTAATTAC[C/T]GAATCCTTTCCAATGGATTTCAGCTGCATGTCAGCATTGAGGGAATTAGA	8	220519282	AT5G36930	disease resistance protein (TIR-NBS-LRR class), putative, domain signature TIR-NBS-LRR exists, suggestive of a disease resistance protein [ 30692996 NP_198509.2 CDS reverse ] SINGLE_SPLICE_VAR { CHROM_POS_START:14585001 CHROM_POS_END:14589137 } -=| MIDDLE_POINT:14587069 |=| CHROM_ID:5 |=| [( Arabidopsis_thaliana )] |=-
LS1_198	CLS_S3_Contig734	C	T	C/T	Non control	TTTTCATCAATAATGGGAAATTGTATGAACGTATCTGCTGCTGCTGCTG[C/T]AGATGCTAATTCCACCATCTCTGCTAATCAAAGCTCCAACACCAGACCTT	8	221523424	AT2G17220	protein kinase, putative, similar to protein kinase APK1A (Arabidopsis thaliana) Swiss-Prot:Q06548 [ 18398350 NP_565408.1 CDS reverse ] MULTIPLE_SPLICE_VAR { CHROM_POS_START:7494948 CHROM_POS_END:7496850 } -=| MIDDLE_POINT:7495899 |=| CHROM_ID:2 |=| [( Arabidopsis_thaliana )] |=-
LS1_239	CLS_S3_Contig7056	T	C	T/C	Non control	GCTGTTAGTTGTGATCAAAGGGAAGTATATATGGTATTCAAAGGAAAGT[T/C]CGGCGGTAGGTTGTGGTTATGTCACCGGAAAATGGAGAGAGTTACCGAAG	8	252576709	-	no_hits_found
LS1_639	CLS_S3_Contig10808	T	A	T/A	Non control	CCGGGAAGCCTGCTAAAGCKCCGAGTGGTGCGGAAGATGGAGATGGAAC[T/A]TCTCCGGCGAAGAATGGAGGAGGAAGGACTGTGGATGTSGGGGTTGGTTT	8	285221340	AT1G03870	fasciclin-like arabinogalactan-protein (FLA9), identical to gi_13377784_gb_AAK20861 [ 18379157 NP_563692.1 CDS reverse ] SINGLE_SPLICE_VAR { CHROM_POS_START:982624 CHROM_POS_END:983367 } -=| MIDDLE_POINT:982995 |=| CHROM_ID:1 |=| [( Arabidopsis_thaliana )] |=-
LS1_501	CLSM19852.b1_G20.ab1	T	C	T/C	Non control	AGGCTAAATTGACTGATTTTTATCTTCAGTGTAGAAGTCGTCCGATAAT[T/C]GAACGAAGTTGTGGGGTCCGATTTGGACCTTACAGATTGTGTTATGATGG	8	285265328	AT4G39920	tubulin folding cofactor C / Porcino (POR), identical to tubulin-folding cofactor C (Porcino [ 15236084 NP_195702.1 CDS forward ] SINGLE_SPLICE_VAR { CHROM_POS_START:18515876 CHROM_POS_END:18516913 } -=| MIDDLE_POINT:18516394 |=| CHROM_ID:4 |=| [( Arabidopsis_thaliana )] |=-
LS1_623	QGA10J23.yg.ab1	A	G	A/G	Non control	TACAGTCACTAAACGATCGAAGGCAGCGACTTTTGGATTCAAATCTGAA[A/G]TATTTCTTTGTTGTGATCGTAGTGGTATATCCAGAAGTAAAAATGCGAAA	8	290183553	-	no_hits_found
LS1_184	CLS_S3_Contig7901	C	T	C/T	Non control	GGGATCAAGAGGAGAATGACACATTATTTTGGGAAGATTTTTGAGATTT[C/T]TGAGGAATTGATTGAAGAGAGGYTAGTGATGAATGGATCCAAGCATGAAG	8	297408656	AT2G45550	cytochrome P450 family protein [ AT2G45550 15225510 NP_182079.1 CDS reverse ] SINGLE_SPLICE_VAR { CHROM_POS_START:18780615 CHROM_POS_END:18782728 } -=| MIDDLE_POINT:18781671 |=| CHROM_ID:2 |=| [( Arabidopsis_thaliana )] |=-
LS1_621	CLS_S3_Contig11042	G	A	G/A	Non control	CGACTTTGTTGACACGGTCTTTGTCTAAGTATTCCAAGAATCTTGAATA[G/A]GACATTCTGGAATTGGAAACGCCTTGGTCGTCGGCATAGGCGTTTCCGGC	8	298222175	AT2G30950	FtsH protease (VAR2), identical to zinc dependent protease VAR2 GI:7650138 from (Arabidopsis thaliana) [ 30684767 NP_850156.1 CDS forward ] SINGLE_SPLICE_VAR { CHROM_POS_START:13181769 CHROM_POS_END:13184141 } -=| MIDDLE_POINT:13182955 |=| CHROM_ID:2 |=| [( Arabidopsis_thaliana )] |=-
LS1_566	CLSS6318.b1_L19.ab1	G	A	G/A	Non control	AGGATTTCGTGGAGGTGGTGGAGTTTTTGAAGAAACCGGAGCGGTTCAC[G/A]GCGGTGGGTGCGCGGATTCCGAAGGGGGTTCTTCTCGTGGGCCCGCCCGG	8	298222656	AT2G30950	FtsH protease (VAR2), identical to zinc dependent protease VAR2 GI:7650138 from (Arabidopsis thaliana) [ 30684767 NP_850156.1 CDS forward ] SINGLE_SPLICE_VAR { CHROM_POS_START:13181769 CHROM_POS_END:13184141 } -=| MIDDLE_POINT:13182955 |=| CHROM_ID:2 |=| [( Arabidopsis_thaliana )] |=-
LS1_654	CLS_S3_Contig8887	G	C	G/C	Non control	TGGAGCTGTGCGTGATGTTCTTTTGGGTAATGAAAATTCACCACCACCA[G/C]CAGCACCACATTCAAAAGTTGAGAAATCTGAAATTGGTGATTCCAGTAGA	8	303083895	AT1G48760	delta-adaptin, putative, similar to SP|O14617 Adapter-related protein complex 3 delta 1 subunit (Delta-adaptin 3) {Homo sapiens} [ 15221961 NP_175308.1 CDS reverse ] MULTIPLE_SPLICE_VAR { CHROM_POS_START:18040320 CHROM_POS_END:18042929 } -=| MIDDLE_POINT:18041624 |=| CHROM_ID:1 |=| [( Arabidopsis_thaliana )] |=-
LS1_62	CLS_S3_Contig906	A	C	A/C	Non control	TATTATATGGACCAGTGATGATTTCGAAAAGARCATCGTGAAGGAAAGA[A/C]GAGGGAAAAGGCCATTGCTTGCTGGAGACGTGAGTGTTACTATGAGAGAT	8	303187166	AT2G18750	calmodulin-binding protein, similar to calmodulin-binding protein TCB60 GI:1698548 from (Nicotiana tabacum) [ 42569137 NP_565441.2 CDS forward ] MULTIPLE_SPLICE_VAR { CHROM_POS_START:8132909 CHROM_POS_END:8135445 } -=| MIDDLE_POINT:8134177 |=| CHROM_ID:2 |=| [( Arabidopsis_thaliana )] |=-
LS1_33	CLSS4994.b1_C01.ab1	A	T	A/T	Non control	CTTGCTGAAGTTTTGCTTGATGGAAATCCTGTTCGCATCACAAACAAAA[A/T]TTTTATTGATTATATCTTCGTGCGTAGTTTGGAGGTGGCCTTGAGTTTTG	8	305124427	AT3G53180	glutamine synthetase, putative, similar to glutamine synthetase (glutamate--ammonia ligase) (Bacillus subtilis) SWISS-PROT:P12425 [ 42565885 NP_190886.3 CDS forward ] SINGLE_SPLICE_VAR { CHROM_POS_START:19718046 CHROM_POS_END:19722166 } -=| MIDDLE_POINT:19720106 |=| CHROM_ID:3 |=| [( Arabidopsis_thaliana )] |=-
LS1_668	CLSX10831.b1_M19.ab1	G	C	G/C	Non control	CCATAAGTGTACAATCCTTGTCCGCCCTCGCCAGCTCGATCTAGGGAAA[G/C]GCGAGAACAGTGTCGTCGCTGCACATGGCCGGACAGACCCTGCGCAGGCC	8	305910098	AT5G09760	pectinesterase family protein, contains Pfam profile: PF01095 pectinesterase [ 15242495 NP_196538.1 CDS forward ] SINGLE_SPLICE_VAR { CHROM_POS_START:3032447 CHROM_POS_END:3034365 } -=| MIDDLE_POINT:3033406 |=| CHROM_ID:5 |=| [( Arabidopsis_thaliana )] |=-
LS1_289	CLS_S3_Contig888	T	C	T/C	Non control	GCACCATCCTTCTCCATCAACATTATCCTTTACAATCGGTGCTACCACC[T/C]GTGCTCCCCACTGATAGTGTCTAATTCTTAAATTACGTCTTGCTCACCGC	8	306430701	-	no_hits_found
LS1_583	QGA4e07.yg.ab1	G	A	G/A	Non control	TGATGAAAATCCGGTCTCTAATCGAAGATGAAAATCTTGAAGAAGTGTC[G/A]TCATCTCTAACTGAGCTCGAAAGCCTCCATGAAGTTGAAGAAGAATGCAT	8	308045824	AT3G18370	C2 domain-containing protein, contains Pfam profile: PF00168 C2 domain [ 18401863 NP_566607.1 CDS forward ] SINGLE_SPLICE_VAR { CHROM_POS_START:6306368 CHROM_POS_END:6310262 } -=| MIDDLE_POINT:6308315 |=| CHROM_ID:3 |=| [( Arabidopsis_thaliana )] |=-
LS1_433	QGI17F07.yg.ab1	G	A	G/A	Non control	TTTGTTTGGGGTACTTTGTAGTTTATGCTTGTTAATGTACCTGAAGAAG[G/A]GTGTAAAATGCTAGTTTTGACTTTGTGATTTGAGGTCAAAATGTGAGAGA	8	309852432	-	no_hits_found
LS1_103	CLS_S3_Contig4913	T	C	T/C	Non control	TGACAGAGTCAATCATGGATTCTGGCGATGGCTTACCATCTTCATGGGG[T/C]ATTAGGACTGCAGACGAATGTATTCAGTCCCAAAAGGAATTGCATAAGAA	8	310349123	-	no_hits_found
LS1_359	CLS_S3_Contig3820	C	T	C/T	Non control	CCTACGAGGTATCTGGGTCTAGGTTCCTTGTTAAGACACTACCAGGTTT[C/T]GATGGTGATCTTCCTTTAACACTTGAAACTGGGTAAGAGTGTGCTCTTTG	8	321493364	-	no_hits_found
LS1_243	CLS_S3_Contig5735	C	T	C/T	Non control	TACCATACATGGGTGGTGGGGCAAAATCCGGGATGCCAGAGGCACCGGC[C/T]CCACCAAACAGCATCTTGTTTGTGCAAAAACTGCCTCATCAAACATCATC	8	343040404	AT2G47580	small nuclear ribonucleoprotein U1A / spliceosomal protein U1A / U1snRNP-specific protein, identical to GB:Z49991 U1snRNP-specific protein (Arabidopsis thaliana) [ 15226631 NP_182280.1 CDS forward ] SINGLE_SPLICE_VAR { CHROM_POS_START:19524299 CHROM_POS_END:19525756 } -=| MIDDLE_POINT:19525027 |=| CHROM_ID:2 |=| [( Arabidopsis_thaliana )] |=-
LS1_615	CLS_S3_Contig9236	T	G	T/G	Non control	GCCTGTAGCCGGGGGGAAGGGGATAGCCAGAGAGGAGGA[T/G]ATGGTGTCGTTGAAGCTACAGAAGAGGCTTGCTGCCAGCGTCCTAAAGTGCGGAAGGGGC	8	345652532	AT1G02780	60S ribosomal protein L19 (RPL19A), similar to ribosomal protein L19 GI:36127 from (Homo sapiens) [ 15218602 NP_171777.1 CDS reverse ] SINGLE_SPLICE_VAR { CHROM_POS_START:608120 CHROM_POS_END:609391 } -=| MIDDLE_POINT:608755 |=| CHROM_ID:1 |=| [( Arabidopsis_thaliana )] |=-
LS1_678	CLS_S3_Contig1449	G	A	G/A	Non control	ATGAGTCGTTATTTTTATTGTAAAACAAGCTGCGGATGACTTCATCTGG[G/A]AAGATATTCAAGAAACATATCCTCTTTTTTGTATCTCTTCTAAAAGCTGC	9	61173431	AT3G54190	expressed protein, GTP-binding regulatory protein beta chain, Dictyostelium discoideum, PIR:A47370 [ 18410015 NP_566994.1 CDS reverse ] SINGLE_SPLICE_VAR { CHROM_POS_START:20072737 CHROM_POS_END:20074858 } -=| MIDDLE_POINT:20073797 |=| CHROM_ID:3 |=| [( Arabidopsis_thaliana )] |=-
LS1_341	CLSS6302.b1_L15.ab1	A	G	A/G	Non control	AAGAATTATGTTTTTCTGTTGTTTCCTTGTTGTGGCATAAGATGATCGC[A/G]TCACCTGAAACACAACTTAATGCAGTAAGCACATCCGCTCAGCAAGGATG	9	64204549	AT1G22770	gigantea protein (GI), identical to gigantea protein SP:Q9SQI2 from (Arabidopsis thaliana) [ 18395159 NP_564180.1 CDS forward ] SINGLE_SPLICE_VAR { CHROM_POS_START:8062387 CHROM_POS_END:8067436 } -=| MIDDLE_POINT:8064911 |=| CHROM_ID:1 |=| [( Arabidopsis_thaliana )] |=-
LS1_210	QGI9F20.yg.ab1	C	A	C/A	Non control	GTATTAGAAGCAGGAAAAATTACAAGTCGTGGTGGAAGTACTTACAGGG[C/A]CAAAGATCGTTATGCCAGATTAAGTCTTATCAAGAGTCAAGATGACTTTG	9	64265759	AT1G34040	alliinase family protein, contains Pfam profiles: PF04864 allinase C-terminal domain, PF04863 alliinase EGF-like domain [ 15218475 NP_174666.1 CDS forward ] SINGLE_SPLICE_VAR { CHROM_POS_START:12374413 CHROM_POS_END:12376159 } -=| MIDDLE_POINT:12375286 |=| CHROM_ID:1 |=| [( Arabidopsis_thaliana )] |=-
LS1_496	CLS_S3_Contig1351	G	A	G/A	Non control	AAATTGAAGATGCCGATGACACGCCGAAGACCGCAACCGCCACCATCAC[G/A]GAAGAAGAATCACGTCCGCTGTTAAATAGTTCAGAGTCAAAGCCGCGTTC	9	64648774	AT1G71780	expressed protein [ AT1G71780 18409911 NP_565024.1 CDS reverse ] SINGLE_SPLICE_VAR { CHROM_POS_START:26999068 CHROM_POS_END:27000300 } -=| MIDDLE_POINT:26999684 |=| CHROM_ID:1 |=| [( Arabidopsis_thaliana )] |=-
LS1_319	CLS_S3_Contig29	C	T	C/T	Non control	AACATCAAGAAGACGAAGCGAACAAGAACTCAGGTCCAAGTTCCTCCAT[C/T]CCATTGACACAAGCTCAGTTCCTCTCATGGAAAACCCACAAGGTCCCTCT	9	66455690	AT1G22140	expressed protein [ AT1G22140 18395077 NP_564158.1 CDS reverse ] MULTIPLE_SPLICE_VAR { CHROM_POS_START:7815147 CHROM_POS_END:7815566 } -=| MIDDLE_POINT:7815356 |=| CHROM_ID:1 |=| [( Arabidopsis_thaliana )] |=-
LS1_470	CLSM618.b2_C12.ab1	T	G	T/G	Non control	CTGCTCTTCAGCAGGAGAATATTGATTATAAACAAGTAGATGCTCATGT[T/G]CACCAGTTTAAGGGTAGTAGTTCCAGCATAGGTGCACAACGAGTGAAGAA	9	66464248	AT3G21510	two-component phosphorelay mediator 3 (HP3), identical to ATHP3 (Arabidopsis thaliana) GI:4156245 [ 15233079 NP_188788.1 CDS reverse ] SINGLE_SPLICE_VAR { CHROM_POS_START:7578438 CHROM_POS_END:7579543 } -=| MIDDLE_POINT:7578990 |=| CHROM_ID:3 |=| [( Arabidopsis_thaliana )] |=-
LS1_118	76_pir||F84663	A	C	A/C	Non control	CAAATTCACTTGATAATGATGAAGTTTATATTCCTAAACGGAAGTCGAA[A/C]GTCAGGTGGTACTCAAAAATTCTTAACAACCCACCTGGTCGAGTATTCAC	9	138156543	AT3G12120	omega-6 fatty acid desaturase, endoplasmic reticulum (FAD2) / delta-12 desaturase, identical to omega-6 fatty acid desaturase, endoplasmic reticulum (FAD2) SP:P46313 (Arabidopsis thaliana (Mouse-ear cress)) (Plant Cell 6:147-158(1994)) [ 15229956 NP_187819.1 CDS reverse ] SINGLE_SPLICE_VAR { CHROM_POS_START:3860598 CHROM_POS_END:3861749 } -=| MIDDLE_POINT:3861173 |=| CHROM_ID:3 |=| [( Arabidopsis…
LS1_536	CLS_S3_Contig10625	C	A	C/A	Non control	GATTCAACAGATAGTAATATCATCTAAACACAAACTGTAACTTTTGACR[C/A]AGATTTCTCTTCGGATGGATCTATTATGAGCTTAGCTTCATGTAGCCGCA	9	150584635	AT3G50910	expressed protein [ AT3G50910 18409208 NP_566941.1 CDS forward ] SINGLE_SPLICE_VAR { CHROM_POS_START:18931170 CHROM_POS_END:18932980 } -=| MIDDLE_POINT:18932075 |=| CHROM_ID:3 |=| [( Arabidopsis_thaliana )] |=-
LS1_392	CLSX3191.b1_N05.ab1	A	C	A/C	Non control	AAGAACATCACCATCATCACAAATCCAAGAGGAAATCGGAAGATTTACC[A/C]GACCCTGAATCCAACGTCTCATCCGGATCCGATCGCGGAAGCAAAGACAG	9	176453471	AT5G53800	expressed protein [ AT5G53800 18423555 NP_568799.1 CDS forward ] SINGLE_SPLICE_VAR { CHROM_POS_START:21865406 CHROM_POS_END:21867161 } -=| MIDDLE_POINT:21866283 |=| CHROM_ID:5 |=| [( Arabidopsis_thaliana )] |=-
LS1_180	CLS_S3_Contig7062	C	G	C/G	Non control	CTTGCAGCTCAAAAGAATAGATGAACTTCATGCCAAAACGGTTAAAGAG[C/G]AAGATAAGCTGTCGTCATATATGGCAACCTTACAGGCATACTGTAGAATT	9	188558542	AT4G18690	hypothetical protein, similar to tumor-related protein (Nicotiana glauca x Nicotiana langsdorffii) GI:688423 [ 15233979 NP_193604.1 CDS forward ] SINGLE_SPLICE_VAR { CHROM_POS_START:10282799 CHROM_POS_END:10284678 } -=| MIDDLE_POINT:10283738 |=| CHROM_ID:4 |=| [( Arabidopsis_thaliana )] |=-
LS1_694	CLS_S3_Contig6399	A	T	A/T	Non control	GTTCTTTGGTTGCAAGGGGAGATTTTTGGAGGGTAGAAGCGTCACATGG[A/T]CGTGCCACGTCAGCAAACGAGAATCCATCTCTATTTCYTGTCCAGCTTGG	9	190146142	AT3G14830	expressed protein [ AT3G14830 22331087 NP_188101.2 CDS forward ] MULTIPLE_SPLICE_VAR { CHROM_POS_START:4983393 CHROM_POS_END:4985673 } -=| MIDDLE_POINT:4984533 |=| CHROM_ID:3 |=| [( Arabidopsis_thaliana )] |=-
LS1_506	CLS_S3_Contig2391	G	A	G/A	Non control	CAGGAAGACCAGGTGGAATGACAGTGGAAACTTTTGATCAACTTCAACA[G/A]AGGATTCCTGAAAGGATTATTGAGCATGCTGTTCGTGGGATGCTTCCTAA	9	190185592	AT1G78630	ribosomal protein L13 family protein, similar to ribosomal protein L13 GI:170132 from (Spinacia oleracea) [ 15218435 NP_177984.1 CDS forward ] SINGLE_SPLICE_VAR { CHROM_POS_START:29580890 CHROM_POS_END:29582299 } -=| MIDDLE_POINT:29581594 |=| CHROM_ID:1 |=| [( Arabidopsis_thaliana )] |=-
LS1_562	CLS_S3_Contig11427	G	A	G/A	Non control	AAAGCTTTCACAAGCATATCTGTACACAACTAGTCCACATCTATTTAGT[G/A]GCGATGCTGTAGTGGCTTTTGCTAGAGTGAGAGATAAGGTGAAAGTTCCT	9	214829507	AT4G39120	inositol monophosphatase family protein, low similarity to Mono-phosphatase (Streptomyces anulatus) GI:1045231 [ 30692186 NP_195623.2 CDS reverse ] SINGLE_SPLICE_VAR { CHROM_POS_START:18225572 CHROM_POS_END:18227895 } -=| MIDDLE_POINT:18226733 |=| CHROM_ID:4 |=| [( Arabidopsis_thaliana )] |=-
LS1_779	CLS_S3_Contig7198	C	T	C/T	Non control	TAAGGGTGGAGCACCATGAGGAGGAGCACGAGAAGAAGGGTTTGATGGA[C/T]AAGATTAAGGATAAACTCCCCGGCCACCACTCTCACTAGATTCCGATCGA	9	214848156	AT2G21490	dehydrin family protein, contains Pfam domain, PF00257: Dehydrin [ 15226568 NP_179744.1 CDS reverse ] SINGLE_SPLICE_VAR { CHROM_POS_START:9213289 CHROM_POS_END:9214120 } -=| MIDDLE_POINT:9213704 |=| CHROM_ID:2 |=| [( Arabidopsis_thaliana )] |=-
LS1_419	QGC11F05.yg.ab1	T	A	T/A	Non control	TCATGATTTCGTCTCAACTACCGTTTTCCTTTTCCGTTAAAGTTTTTGR[T/A]GATTATTTCAGAGGAATCACTTTCTCGGCATTTAGCCCTAAACTCGTSTT	9	215044674	AT4G34560	expressed protein [ AT4G34560 22329166 NP_195182.2 CDS forward ] SINGLE_SPLICE_VAR { CHROM_POS_START:16507928 CHROM_POS_END:16508593 } -=| MIDDLE_POINT:16508260 |=| CHROM_ID:4 |=| [( Arabidopsis_thaliana )] |=-
LS1_337	CLS_S3_Contig557	A	G	A/G	Non control	TATTGTTTGATAAAGCTACTTATGATAAGCTAATTTCCGAGGCACCCAA[A/G]TTCAAGCTCATCACTCCTTCAATTCTCTCTGATCGTTTAAGGATTAACGG	9	215280976	AT4G39200	40S ribosomal protein S25 (RPS25E), ribosomal protein S25, Lycopersicon esculentum, PIR2:S40089 [ 15234970 NP_195631.1 CDS forward ] SINGLE_SPLICE_VAR { CHROM_POS_START:18257458 CHROM_POS_END:18258458 } -=| MIDDLE_POINT:18257958 |=| CHROM_ID:4 |=| [( Arabidopsis_thaliana )] |=-
LS1_199	CLS_S3_Contig5766	T	C	T/C	Non control	TTGACTCCTCGAATTTTGATGGGAATAATGGACTCTGTGGTAAGCCTCT[T/C]ACAAAGTGTGGTAGYCTAAGCAAAAAGAACCTTGTAATCATCATTGCAGC	9	217617112	AT3G28450	leucine-rich repeat transmembrane protein kinase, putative, similar to receptor kinase GB:AAD02501 from (Arabidopsis thaliana) [ 15233004 NP_189486.1 CDS forward ] SINGLE_SPLICE_VAR { CHROM_POS_START:10668596 CHROM_POS_END:10670413 } -=| MIDDLE_POINT:10669504 |=| CHROM_ID:3 |=| [( Arabidopsis_thaliana )] |=-
LS1_105	CLSL1801.b2_A20.ab1	T	G	T/G	Non control	CTCTTCGAAATCCGGCAAAAACAAGAGCAATTTCAGTATCAGCTATACT[T/G]TAATTCCCAAAGTGCTATTTGAGTAGAAAATGAGTTCCATGGCTGCTCTG	9	217765471	AT2G19940	semialdehyde dehydrogenase family protein, similar to N-acetyl-glutamyl-phosphate reductase (Campylobacter jejuni) GI:6650362 [ 18399202 NP_565461.1 CDS forward ] MULTIPLE_SPLICE_VAR { CHROM_POS_START:8620505 CHROM_POS_END:8622730 } -=| MIDDLE_POINT:8621617 |=| CHROM_ID:2 |=| [( Arabidopsis_thaliana )] |=-
LS1_473	CLS_S3_Contig10156	A	G	A/G	Non control	AAATGGATCCTCCGACGGCGTTAACTCTGGCGTTACCTGGAACAGGTTC[A/G]TATTCGTATGAGATCTGTGATGAAGTGAAGAAGAAGATCAATGCGACATC	9	222000645	AT5G67300	myb family transcription factor, contains PFAM profile: myb DNA binding domain PF00249 [ 15240708 NP_201531.1 CDS forward ] SINGLE_SPLICE_VAR { CHROM_POS_START:26871335 CHROM_POS_END:26872252 } -=| MIDDLE_POINT:26871793 |=| CHROM_ID:5 |=| [( Arabidopsis_thaliana )] |=-
LS1_451	CLS_S3_Contig8432	T	A	T/A	Non control	TTGCTTCACCACCACCGGCTACCCCTCCTCCTGTTGCATCACCACCTCC[T/A]GCTACTCCTCCTCCTGTTGCATCACCGCCACCAGCTACTCCTCCTCCTGT	9	222649278	AT2G14890	arabinogalactan-protein (AGP9), identical to gi|10880495|gb|AAG24277 [ 15226024 NP_179095.1 CDS forward ] MULTIPLE_SPLICE_VAR { CHROM_POS_START:6406761 CHROM_POS_END:6407837 } -=| MIDDLE_POINT:6407299 |=| CHROM_ID:2 |=| [( Arabidopsis_thaliana )] |=-
LS1_387	CLSX1993.b1_A19.ab1	A	C	A/C	Non control	ACCGATTAATCACTTCAATCGTWAAAAACGCCACTCTATCCAAAACCCC[A/C]CCACCAACATTCAAAAAGTTCACAAAATCCCTCAATGTCAAGATTGCGAG	9	223263308	AT4G33890	expressed protein [ AT4G33890 15235142 NP_195115.1 CDS forward ] MULTIPLE_SPLICE_VAR { CHROM_POS_START:16250062 CHROM_POS_END:16251090 } -=| MIDDLE_POINT:16250576 |=| CHROM_ID:4 |=| [( Arabidopsis_thaliana )] |=-
LS1_325	CLSM12870.b1_K02.ab1	T	C	T/C	Non control	ATGGAGGTTCGCCTGCAGTGACTCCAGGGCATGAGGCAAAGCCTCATGT[T/C]TGCAGCGGGGGATTAGTCGGTGCGCGAAAGCTGGTCCGGAAACCCTCGTT	9	249505484	-	no_hits_found
LS1_193	CLSM3187.b1_F05.ab1	C	T	C/T	Non control	CAAGGACTCACCGTATCCACCTCTTCATCCCTCTATCTATTGATTTCTT[C/T]ACCGAATCGGTCATGTGGGCGTGCCGATGTGGAGCCGATGTAGGGCAGGT	10	Unmapped	-	no_hits_found
LS1_248	CLS_S3_Contig634	G	C	G/C	Non control	CTTTTGGATCTGTATATACTTTGGCTGTGTATTTCCTTATGTTGCGTGT[G/C]AGCTTGTGTTAATTATTTGGAGATGTYATGATGCACTGTTTGGAACCAAA	10	Unmapped	-	no_hits_found
LS1_323	CLSM9266.b1_C13.ab1	C	A	C/A	Non control	GTAAAACCTCTCAATGAGGGAATAACGACGGATTGCAAAAAATTAGTGG[C/A]TTTTTTTCCTGGCCCTCGCTAAACCCTTGCAGAAAATCTACGCCTTCCTT	10	Unmapped	-	no_hits_found
LS1_354	CLS_S3_Contig8697	A	T	A/T	Non control	TGGCTGTCTTACTCGACCATGACTTTATGGTCGCGTATGGTGGGGAGGT[A/T]AGGGACGGGTCCCCAGCGGCAAAGTTCTCAACRGGTGACATTGTATGTTT	10	Unmapped	-	no_hits_found
LS1_435	CLS_S3_Contig8189	A	C	A/C	Non control	GTCTGTTCATAGATCCCTTGCGTTCCTTCTCATGATGACAGGACCTCTT[A/C]TCAATGATGTAGTTACATCAAGGTTTCTTTTCTCTGAGCTTCACAAGAGG	10	Unmapped	-	no_hits_found
LS1_437	CLS_S3_Contig643	A	G	A/G	Non control	CTTTCTGCTATGGCGATAGCTGTTCATCAGATTATTCTTAGGGTTTTAG[A/G]GGGCGACTACTGGTCGAGGCTTTTTGTTAATGGGTCCTTCATTGCGTTGG	10	Unmapped	-	no_hits_found
LS1_474	QGA6A09.yg.ab1	C	T	C/T	Non control	GATCCAAAAAATGTCGCCGTGACYCGCACTCTCCTCCCTTCACCTCCTT[C/T]TGAGGAAACAGGCGTGGCACAAATCCAAATTTCAGATCTTCTAAAAGTCA	10	Unmapped	-	no_hits_found
LS1_490	CLS_S3_Contig9901	G	C	G/C	Non control	GCAACAAGACTTCTCTTTGCTTCYGTACCCAAAGCCCACCCGAAGAGTA[G/C]CAAACCATCACAACACCGCACTCCATTTTCTGCAGTTGCAGCATCCCGTT	10	Unmapped	-	no_hits_found
LS1_60	CLSS400.b1_O03.ab1	G	A	G/A	Non control	CAACTGGATTCCGATATTGACTTTCTATCGGACTCGGAATCGGAGTCGG[G/A]GTATTCATTGTATATTCTTTAGAAATTGAAAGCGGAGTTTCATGGCTGAC	10	Unmapped	-	no_hits_found
LS1_19	CLS_S3_Contig5237	G	T	G/T	Non control	TCGTTTTCGTTACCTGTCGATATCTAGTTCTTCACGGAGCATACGCGGT[G/T]TTGATTTTACTTGCTCTGGCGGAGATCACGAGCTTCTTTCAGAACGTTTG	10	Unmapped	-	no_hits_found
LS1_21	CLSS8384.b1_P08.ab1	C	T	C/T	Non control	AAACGATTGAAAGATTACATGTTTGGTGAAAACCGAGGAACAATCCCTA[C/T]AAATGACATCRACAACAAAGAAGAAAAAGGAAGTCTCAACAAAAGAAAAC	10	Unmapped	-	no_hits_found
LS1_3	CLS_S3_Contig10810	C	T	C/T	Non control	ATTGGTTTTTTCAGGCACAAAAACCGTTTGTACACGACCCAGTGTAAAT[C/T]GGGCGGATCAGAAGGAAACCGGGTTAAATCGGCCTGATCCAACCTCTTGA	10	Unmapped	-	no_hits_found
LS1_6	CLS_S3_Contig9507	A	G	A/G	Non control	GAATATATTAATATTTATTCATCACGTACCAGACATTGTGTAGGCTGTT[A/G]TTGTACCATCCGAAGCTCAAYTCTTTCACCAATAAAGCTTATCTTTGTTT	10	Unmapped	-	no_hits_found
LS1_99	CLSS694.b1_L06.ab1	C	T	C/T	Non control	TACACTCGGGTTCCCATTCCATGAAGAAGCAATCAATCCACTAGGGTTT[C/T]TTTAAGTTTCGTGTACAAAACCCATAAAAGTATCTTTATTCCCTTCCTAT	10	Unmapped	-	no_hits_found
LS1_192	CLS_S3_Contig11416	A	T	A/T	Non control	AAACCTTATTGAATCCCACATACAATCTTAGGTTTCACCATTGGATCCC[A/T]CATACAATCTTCATTGTAAACAAAAGAGCTTCATATGGCTTTAACTGTAA	10	Unmapped	AT1G06510	expressed protein [ AT1G06510 30679709 NP_172138.2 CDS forward ] SINGLE_SPLICE_VAR { CHROM_POS_START:1992388 CHROM_POS_END:1993582 } -=| MIDDLE_POINT:1992985 |=| CHROM_ID:1 |=| [( Arabidopsis_thaliana )] |=-
LS1_29	QGC18F20.yg.ab1	G	A	G/A	Non control	CTTTCATCTGCTTACTCTTCTTCAACTTCAAAGCAGCACAACTAYCCAA[G/A]AAACTCTATCTGCTACACCCCTACGCTTCAACCAGTTTACACTACAAACA	10	Unmapped	AT1G06920	ovate family protein, 58% similar to ovate protein (GI:23429649) (Lycopersicon esculentum) [ 15222239 NP_172174.1 CDS reverse ] SINGLE_SPLICE_VAR { CHROM_POS_START:2124853 CHROM_POS_END:2125800 } -=| MIDDLE_POINT:2125326 |=| CHROM_ID:1 |=| [( Arabidopsis_thaliana )] |=-
LS1_278	CLS_S3_Contig10848	A	G	A/G	Non control	AGTATATACTGGATGGGCATGGGAAGATATGCTACGCACTGGTTAGGCC[A/G]CCTGGCCACCATGCTCAGCCTACTCAAGCTGATGGATATTGCTTTCTAAA	10	Unmapped	AT1G08460	histone deacetylase family protein (HDA8), identical to HDA8 (Arabidopsis thaliana) GI:21360988low similarity to SP|Q9Z2V5 Histone deacetylase 6 (HD6) (Histone deacetylase mHDA2) {Mus musculus} [ 18390898 NP_563817.1 CDS forward ] SINGLE_SPLICE_VAR { CHROM_POS_START:2672524 CHROM_POS_END:2674466 } -=| MIDDLE_POINT:2673495 |=| CHROM_ID:1 |=| [( Arabidopsis_thaliana )] |=-
LS1_172	CLSM3306.b1_C12.ab1	C	G	C/G	Non control	AAGATTTTCTGATCATGTCAATGGTGCTTCCTTTTCAACCTCTGAATCA[C/G]TAACAAAACCGAATGACCTGCCACCTGTCGCCACATCAGCTGGATACGAA	10	Unmapped	AT1G10410	expressed protein, similar to ESTs gb|N96021 and gb|N96863 [ 15218522 NP_172512.1 CDS reverse ] SINGLE_SPLICE_VAR { CHROM_POS_START:3416843 CHROM_POS_END:3419265 } -=| MIDDLE_POINT:3418054 |=| CHROM_ID:1 |=| [( Arabidopsis_thaliana )] |=-
LS1_407	CLS_S3_Contig2627	G	A	G/A	Non control	AGGAGGTGAATCGTGTAGCTTATCAAATAAAGGATGCCGGCGACTGAA[G/A]TCACGGCGGACGCGTTGTCGGCGTSAGGCCGAACGTCGGAAAAGCTCAGCC	10	Unmapped	AT1G13160	SDA1 family protein, contains Pfam PF05285: SDA1 domain [ AT1G13160 15222188 NP_172775.1 CDS forward ] SINGLE_SPLICE_VAR { CHROM_POS_START:4484631 CHROM_POS_END:4488385 } -=| MIDDLE_POINT:4486508 |=| CHROM_ID:1 |=| [( Arabidopsis_thaliana )] |=-
LS1_181	CLS_S3_Contig5466	A	G	A/G	Non control	TTTCTCAAGAAGAATCATGGTTTGACTCGGTTAGCAAACTTGAAGAATC[A/G]GGTTCGGATGATGACTTTGATAGCATGGATGGAGATGAAGAAGTGATTGA	10	Unmapped	AT1G13970	expressed protein [ AT1G13970 42562049 NP_172850.2 CDS reverse ] SINGLE_SPLICE_VAR { CHROM_POS_START:4779739 CHROM_POS_END:4781879 } -=| MIDDLE_POINT:4780809 |=| CHROM_ID:1 |=| [( Arabidopsis_thaliana )] |=-
LS1_417	CLSM11008.b1_O16.ab1	G	A	G/A	Non control	CTTCTGTAGCGGTAGATGGTCCTACATGGCCAGTAAGGCTTGGTAGAAG[G/A]GATTCWACATCAGCAAACCCAGGTGTAGCTCAAACTGATCTTCCAGTAGC	10	Unmapped	AT1G14550	anionic peroxidase, putative, similar to anionic peroxidase GI:170202 from (Nicotiana sylvestris) [ 15223818 NP_172907.1 CDS forward ] SINGLE_SPLICE_VAR { CHROM_POS_START:4979023 CHROM_POS_END:4980319 } -=| MIDDLE_POINT:4979671 |=| CHROM_ID:1 |=| [( Arabidopsis_thaliana )] |=-
LS1_485	CLS_S3_Contig11267	T	A	T/A	Non control	AATCTATCTATAGGAATAGCATGATATTGTGTTGATGTCATGCTTATTA[T/A]GGAAATTAAGAAAGTATTATGATGTGTTTTTTAATCTATCTATATCATAA	10	Unmapped	AT1G15220	cytochrome c biogenesis protein family, contains Pfam PF03918: Cytochrome C biogenesis protein [ 18394212 NP_563966.1 CDS reverse ] MULTIPLE_SPLICE_VAR { CHROM_POS_START:5240466 CHROM_POS_END:5241112 } -=| MIDDLE_POINT:5240789 |=| CHROM_ID:1 |=| [( Arabidopsis_thaliana )] |=-
LS1_648	CLS_S3_Contig8137	T	C	T/C	Non control	GTGGCTACCGGATTATGTGGGTGGGGTCGGACGGTGAGTATGAGGTGTA[T/C]GACTCCAAGACCGACACGTGGACATGTCCAGGGAATATTCCGGCGAGTGT	10	Unmapped	AT1G27340	F-box family protein, contains Pfam PF00646: F-box domain [ AT1G27340 18396298 NP_564278.1 CDS forward ] SINGLE_SPLICE_VAR { CHROM_POS_START:9495728 CHROM_POS_END:9497844 } -=| MIDDLE_POINT:9496786 |=| CHROM_ID:1 |=| [( Arabidopsis_thaliana )] |=-
LS1_628	CLS_S3_Contig5824	A	G	A/G	Non control	TTGGTGGGCCGAGTTGCTCGACTTGGTGAAGAAGAGATTGTGAAGCTCC[A/G]GATACAAGTAACGGGTCAACCGCGACCCGTTTCGCGGGCCAACCCGTGGA	10	Unmapped	AT1G30330	similar to auxin-responsive factor (ARF8) [Arabidopsis thaliana] (TAIR:At5g37020.1) [ 79318949 NP_001031115.1 CDS reverse ] MULTIPLE_SPLICE_VAR { CHROM_POS_START:10686107 CHROM_POS_END:10690018 } -=| MIDDLE_POINT:10688062 |=| CHROM_ID:1 |=| [( Arabidopsis_thaliana )] |=-
LS1_670	CLSM17596.b1_H08.ab1	G	A	G/A	Non control	CCTGGTCCGGTCTGGCTAGACTCAGACTGGTCTGGCTAGATTCAGACCG[G/A]TCTGGCTAGTGTCTTAGATATGCAAAACAACTATCAAATTAATTGTTGTC	10	Unmapped	AT1G32150	bZIP transcription factor family protein, contains Pfam profile: PF00170 bZIP transcription factor [ 42562458 NP_174494.2 CDS forward ] SINGLE_SPLICE_VAR { CHROM_POS_START:11566002 CHROM_POS_END:11568297 } -=| MIDDLE_POINT:11567149 |=| CHROM_ID:1 |=| [( Arabidopsis_thaliana )] |=-
LS1_65	QGD11K15.yg.ab1	T	G	T/G	Non control	GACCCAACCAAACCATGCAAGCTACCTACTTTCTTTGGTTACAAGGATG[T/G]GATGACTTATATTMTCATAGATGACTTATATTGTCATAAACTTTGATCTT	10	Unmapped	AT1G61580	60S ribosomal protein L3 (RPL3B), identical to ribosomal protein GI:806279 from (Arabidopsis thaliana) [ 15220533 NP_176352.1 CDS reverse ] SINGLE_SPLICE_VAR { CHROM_POS_START:22724498 CHROM_POS_END:22726067 } -=| MIDDLE_POINT:22725282 |=| CHROM_ID:1 |=| [( Arabidopsis_thaliana )] |=-
LS1_733	CLS_S3_Contig1298	A	G	A/G	Non control	CAGACCTAAGGTTGGCTCCCTTCGGTGCTGGGAGGAGGGTTTGCCCGGG[A/G]AAAGCAATGGGGTTAGCCRCGGTTCACCTTTGGTTAGCCCAGCTCCTACA	10	Unmapped	AT1G74110	cytochrome P450 family protein, similar to Cytochrome P450 78A4 (SP:O65012) Cytochrome P450 78A4 (Pinus radiata) [ 15221132 NP_177551.1 CDS reverse ] SINGLE_SPLICE_VAR { CHROM_POS_START:27870328 CHROM_POS_END:27872029 } -=| MIDDLE_POINT:27871178 |=| CHROM_ID:1 |=| [( Arabidopsis_thaliana )] |=-
LS1_738	CLS_S3_Contig6075	C	G	C/G	Non control	TTAACATCGGTATTACTATGAGTTTACTACCTACTATTTATTTCTTCTA[C/G]TTCTTCAATGTTGTAATACTGTGAGGTCCATTTCACGATTTGATTAAAAG	10	Unmapped	AT1G74670	gibberellin-responsive protein, putative, similar to SP|P46690 Gibberellin-regulated protein 4 precursor {Arabidopsis thaliana} GASA4 [ 30699033 NP_177605.2 CDS forward ] SINGLE_SPLICE_VAR { CHROM_POS_START:28057039 CHROM_POS_END:28057554 } -=| MIDDLE_POINT:28057296 |=| CHROM_ID:1 |=| [( Arabidopsis_thaliana )] |=-
LS1_561	CLSX5395.b1_E05.ab1	T	C	T/C	Non control	TTCCGTTTCTCCGTCCAACAATGGCAGCCTTCACAAACCTTATGATCAA[T/C]CCCCCTCAAAATCTGTACTYCACAACCAAACTCAATACTTTCTCTTGGGG	10	Unmapped	AT1G76080	thioredoxin family protein, low similarity to thioredoxin (TRX) (Fasciola hepatica) GI:6687568 [ 15222954 NP_177735.1 CDS reverse ] SINGLE_SPLICE_VAR { CHROM_POS_START:28552957 CHROM_POS_END:28554242 } -=| MIDDLE_POINT:28553599 |=| CHROM_ID:1 |=| [( Arabidopsis_thaliana )] |=-
LS1_426	CLSZ2014.b1_K23.ab1	C	T	C/T	Non control	AACTCGAGATCACTCTCAACGACGGTTTCCGACCTTTTGGTATCATGTC[C/T]CCGTCGTCAAGACAAAGGAGCYTCACCGTCGGCGAGATGATGATGTCGTC	10	Unmapped	AT1G80450	VQ motif-containing protein, contains PF05678: VQ motif [ AT1G80450 15220141 NP_178160.1 CDS reverse ] SINGLE_SPLICE_VAR { CHROM_POS_START:30249047 CHROM_POS_END:30249580 } -=| MIDDLE_POINT:30249313 |=| CHROM_ID:1 |=| [( Arabidopsis_thaliana )] |=-
LS1_777	CLS_S3_Contig7934	G	T	G/T	Non control	TTGTAAGTGTACTTCCCGATCATACGCCTGATACATTGTTACCAGAACC[G/T]GATAACGACGACAGATCGAAGGATCATGATGGTGATTTGGACTACGAGAG	10	Unmapped	AT2G02170	remorin family protein, contains Pfam domain, PF03763: Remorin, C-terminal region [ 18395321 NP_027421.1 CDS reverse ] SINGLE_SPLICE_VAR { CHROM_POS_START:556594 CHROM_POS_END:558609 } -=| MIDDLE_POINT:557601 |=| CHROM_ID:2 |=| [( Arabidopsis_thaliana )] |=-
LS1_667	CLS_S3_Contig7119	G	C	G/C	Non control	GACTCAGGAGTTAGTTTGTTGGCTTCATCATGGTTGTCTTGGCACTTAG[G/C]TTTGTTTGTTTCTTTGTTCGTTTATTTTTTCGATTTGTTTCTTTTGTAAT	10	Unmapped	AT2G02220	leucine-rich repeat transmembrane protein kinase, putative [ 15227264 NP_178330.1 CDS reverse ] SINGLE_SPLICE_VAR { CHROM_POS_START:584097 CHROM_POS_END:587123 } -=| MIDDLE_POINT:585610 |=| CHROM_ID:2 |=| [( Arabidopsis_thaliana )] |=-
LS1_150	CLS_S3_Contig9440	A	C	A/C	Non control	GCACAACTGCACTTACTGCTATGATATTTGGGAGGTCTCTGCTTGTGGC[A/C]AACGCAGGAGACTGTCGAGCARTCCTCTCTCGACACGGACTAGCTTTCGA	10	Unmapped	AT2G25620	protein phosphatase 2C, putative / PP2C, putative [ AT2G25620 15224766 NP_180133.1 CDS reverse ] SINGLE_SPLICE_VAR { CHROM_POS_START:10910232 CHROM_POS_END:10912056 } -=| MIDDLE_POINT:10911144 |=| CHROM_ID:2 |=| [( Arabidopsis_thaliana )] |=-
LS1_86	CLS_S3_Contig10201	A	G	A/G	Non control	GCCTGGGAGGTGGGTTTGCTTTGGGACCTAATATACTCGCTGCAGCTGC[A/G]GAGTTACAGAATCTTCAATACGCTGCTGCTCTGAATGATCCAACAATGGA	10	Unmapped	AT2G29190	pumilio/Puf RNA-binding domain-containing protein [ AT2G29190 15227051 NP_180482.1 CDS reverse ] SINGLE_SPLICE_VAR { CHROM_POS_START:12551337 CHROM_POS_END:12555148 } -=| MIDDLE_POINT:12553242 |=| CHROM_ID:2 |=| [( Arabidopsis_thaliana )] |=-
LS1_555	CLSM16738.b1_C10.ab1	G	C	G/C	Non control	GTCTGAAGAGTGAAGATTGCCAGGGGATAGAGTGAGGGCAACGATCAAA[G/C]CACCTGCTATTTGCAGATCATCGCCCGATTCACCATTACAGCAGCCATTA	10	Unmapped	AT2G30410	tubulin folding cofactor A (KIESEL), identical to cDNA tubulin folding cofactor A, GI:20514256, SP|O04350 Tubulin-specific chaperone A (Tubulin-folding cofactor A) (CFA) (TCP1-chaperonin cofactor A homolog) {Arabidopsis thaliana} [ 18402340 NP_565699.1 CDS forward ] SINGLE_SPLICE_VAR { CHROM_POS_START:12966889 CHROM_POS_END:12967629 } -=| MIDDLE_POINT:12967259 |=| CHROM_ID:2 |=| [( Arabidopsis_th…
LS1_730	QGB8B05.yg.ab1	A	G	A/G	Non control	TCTACACTCGTATTTCGTTATCATTGACTCGAATCACATGAATTTTATG[A/G]TTTGTTAAATCAAGAAAACAGCTGATGTCCTCTATCTTTTCTAATTTTAT	10	Unmapped	AT2G30970	aspartate aminotransferase, mitochondrial / transaminase A (ASP1), identical to SP|P46643 Aspartate aminotransferase, mitochondrial precursor (EC 2.6.1.1) (Transaminase A) {Arabidopsis thaliana} [ 15224592 NP_180654.1 CDS forward ] SINGLE_SPLICE_VAR { CHROM_POS_START:13186089 CHROM_POS_END:13188763 } -=| MIDDLE_POINT:13187426 |=| CHROM_ID:2 |=| [( Arabidopsis_thaliana )] |=-
LS1_346	CLSZ748.b1_H20.ab1	G	A	G/A	Non control	AGGAATCAGCTTTGGATTTGGAGAAAACTTGTTACAGCCACTCCCACAC[G/A]AATCCCCCTTCATTTCCAAACCCACACCAACAACAACCAAGTCTTCAACC	10	Unmapped	AT2G35155	expressed protein [ AT2G35155 18403763 NP_565798.1 CDS reverse ] SINGLE_SPLICE_VAR { CHROM_POS_START:14826288 CHROM_POS_END:14828409 } -=| MIDDLE_POINT:14827348 |=| CHROM_ID:2 |=| [( Arabidopsis_thaliana )] |=-
LS1_212	CLS_S3_Contig5029	T	C	T/C	Non control	GTCCTAATACATGTATCATGGGTGGACATTCCGAATACAAGACCATAAA[T/C]TACAATTCCAGAATCAATAAATTTGGTTCTCATTCTCCTCACACTAAACA	10	Unmapped	AT2G42390	protein kinase C substrate, heavy chain-related, similar to Protein kinase C substrate, 80 kDa protein, heavy chain (PKCSH) (80K-H protein) (Swiss-Prot:P14314) (Homo sapiens) [ 18405960 NP_565971.1 CDS reverse ] SINGLE_SPLICE_VAR { CHROM_POS_START:17658459 CHROM_POS_END:17659587 } -=| MIDDLE_POINT:17659023 |=| CHROM_ID:2 |=| [( Arabidopsis_thaliana )] |=-
LS1_56	104_sp|P43101|NIA_CICIN	T	C	T/C	Non control	ACGGTGTTACTGCCGGAAAGAGAAACGGGAACGGCGTTCGGATCAGAAT[T/C]CCRAATATCGCCGCCGTTACTCCGCCTAATACATCCTTTGATGACTACCC	10	Unmapped	AT2G44730	expressed protein, similar to 6b-interacting protein 1 (NtSIP1) (Nicotiana tabacum) GI:18149189 [ 15224948 NP_182001.1 CDS reverse ] SINGLE_SPLICE_VAR { CHROM_POS_START:18444522 CHROM_POS_END:18445640 } -=| MIDDLE_POINT:18445081 |=| CHROM_ID:2 |=| [( Arabidopsis_thaliana )] |=-
LS1_247	CLS_S3_Contig1669	C	T	C/T	Non control	ACTTCCTCTGCTTATCAATGGCGGAACTTGAGTGCCCGTCGGTGATGAG[C/T]AAGCTGATCGCCTACCTCTCATCTCTCCTCCAACAAGTAGCTGAATCTAA	10	Unmapped	AT2G44740	cyclin family protein, similar to cyclin 2 (Trypanosoma brucei) GI:7339572, cyclin 6 (Trypanosoma cruzi) GI:12005317 [ 15224950 NP_182002.1 CDS reverse ] SINGLE_SPLICE_VAR { CHROM_POS_START:18449362 CHROM_POS_END:18450379 } -=| MIDDLE_POINT:18449870 |=| CHROM_ID:2 |=| [( Arabidopsis_thaliana )] |=-
LS1_502	QGD6A16.yg.ab1	A	C	A/C	Non control	TGCCGAATGTGAACCGGAGATCRCGGTCTAATTCCTTCTCGAGGTCGTC[A/C]GCTTCTTCTCATGCTTCACACACCGGAATCGGATTCGGAAGCGGAAGCGG	10	Unmapped	AT3G01750	ankyrin repeat family protein, contains ankyrin repeats, Pfam:PF00023 [ 15232175 NP_186824.1 CDS forward ] SINGLE_SPLICE_VAR { CHROM_POS_START:270622 CHROM_POS_END:272698 } -=| MIDDLE_POINT:271660 |=| CHROM_ID:3 |=| [( Arabidopsis_thaliana )] |=-
LS1_590	CLS_S3_Contig4519	A	T	A/T	Non control	TGGTGATAATCGAACTGGTAAATGCTCTTAACCAAAACTTATCTGGCAC[A/T]TCAGACAATCCGTTTCTTGAGAATTTGTTTCTTAASTTTTGTGAAACACG	10	Unmapped	AT3G02650	pentatricopeptide (PPR) repeat-containing protein, contains Pfam profile PF01535: PPR repeat [ 15232945 NP_186914.1 CDS forward ] SINGLE_SPLICE_VAR { CHROM_POS_START:566278 CHROM_POS_END:569872 } -=| MIDDLE_POINT:568075 |=| CHROM_ID:3 |=| [( Arabidopsis_thaliana )] |=-
LS1_493	CLS_S3_Contig9107	A	T	A/T	Non control	TTGAAGTTGTATTTCTTGGAATTAAGTTAAATGTAGGTTTTCAACTTTT[A/T]AAAAAAAATGGAGATTGGTATTCTGTAGTTTTATCTTGAACATCACAAAT	10	Unmapped	AT3G04920	40S ribosomal protein S24 (RPS24A), similar to ribosomal protein S19 GB:445612 (Solanum tuberosum) and similar to ribosomal protein S24 GB:4506703 (Homo sapiens) [ 15229845 NP_187143.1 CDS forward ] SINGLE_SPLICE_VAR { CHROM_POS_START:1360995 CHROM_POS_END:1362071 } -=| MIDDLE_POINT:1361533 |=| CHROM_ID:3 |=| [( Arabidopsis_thaliana )] |=-
LS1_336	CLS_S3_Contig10198	C	A	C/A	Non control	TACCATAAAATGTGATCAATTGCTGAATTCATTTTCCCTTTAACATTYT[C/A]TATATGTATCGTATGCGTAAATAAACTACCTCAAATCAAAGTTTGAGTTG	10	Unmapped	AT3G12120	omega-6 fatty acid desaturase, endoplasmic reticulum (FAD2) / delta-12 desaturase, identical to omega-6 fatty acid desaturase, endoplasmic reticulum (FAD2) SP:P46313 (Arabidopsis thaliana (Mouse-ear cress)) (Plant Cell 6:147-158(1994)) [ 15229956 NP_187819.1 CDS reverse ] SINGLE_SPLICE_VAR { CHROM_POS_START:3860598 CHROM_POS_END:3861749 } -=| MIDDLE_POINT:3861173 |=| CHROM_ID:3 |=| [( Arabidopsis…
LS1_383	QGB9P18.yg.ab1	C	A	C/A	Non control	GTTAATCGACTATCAACAACATGGGTGCAGGTGGTCGAATGACAGATCC[C/A]TTTGATRGTAAAAAGATTTTGGAACGAGTCCCAGTTTGATCCACCGTTTT	10	Unmapped	AT3G12120	omega-6 fatty acid desaturase, endoplasmic reticulum (FAD2) / delta-12 desaturase, identical to omega-6 fatty acid desaturase, endoplasmic reticulum (FAD2) SP:P46313 (Arabidopsis thaliana (Mouse-ear cress)) (Plant Cell 6:147-158(1994)) [ 15229956 NP_187819.1 CDS reverse ] SINGLE_SPLICE_VAR { CHROM_POS_START:3860598 CHROM_POS_END:3861749 } -=| MIDDLE_POINT:3861173 |=| CHROM_ID:3 |=| [( Arabidopsis…
LS1_517	QGD7G15.yg.ab1	A	T	A/T	Non control	GGTGGTCAAAGCGGCAAAAATTGTTAGAATTTAAATTAAATTATTTTCC[A/T]CAAATTTTTACATATGTTTGCCAAATTTGATTTCTTTGATCGAAAAACTT	10	Unmapped	AT3G12630	zinc finger (AN1-like) family protein, contains Pfam domain, PF01428: AN1-like Zinc finger [ 18399690 NP_566429.1 CDS forward ] SINGLE_SPLICE_VAR { CHROM_POS_START:4012714 CHROM_POS_END:4013196 } -=| MIDDLE_POINT:4012955 |=| CHROM_ID:3 |=| [( Arabidopsis_thaliana )] |=-
LS1_82	CLSS2569.b1_A20.ab1	G	A	G/A	Non control	AGGTTTCTGTTCTTTGATAAGCTTTGTGATGAAAGCGAGATCGTTCGAA[G/A]GGGGTATACAGAACATCTCCATAGATCTCTCAAAATCCTCTCCATCTTCG	10	Unmapped	AT3G20300	expressed protein [ AT3G20300 18402564 NP_566658.1 CDS reverse ] SINGLE_SPLICE_VAR { CHROM_POS_START:7079838 CHROM_POS_END:7081815 } -=| MIDDLE_POINT:7080826 |=| CHROM_ID:3 |=| [( Arabidopsis_thaliana )] |=-
LS1_625	CLSM9727.b1_N07.ab1	A	C	A/C	Non control	CTGAAACCGGGACGATGGTGGATGACGATTTCACCGATGAAGAAATCGA[A/C]GTTGATGAGCTAGAAAGACGAATGTGGAGAGATAAAATGAAACTTAAAAA	10	Unmapped	AT3G20770	ethylene-insensitive 3 (EIN3), identical to ethylene-insensitive3 GI:2224933 from (Arabidopsis thaliana) [ 15232362 NP_188713.1 CDS reverse ] SINGLE_SPLICE_VAR { CHROM_POS_START:7260708 CHROM_POS_END:7262594 } -=| MIDDLE_POINT:7261651 |=| CHROM_ID:3 |=| [( Arabidopsis_thaliana )] |=-
LS1_478	CLSM17095.b1_M02.ab1	C	A	C/A	Non control	TTGTGGCCCCACAGAATTTTCTCATCAAGATTGTGGATGAAAATGGGGC[C/A]CGYGAACACTCGTGGCGTAGGACTACAAAGGATTAAAACAAACATGTTTG	10	Unmapped	AT3G22630	20S proteasome beta subunit D (PBD1) (PRGB), identical to GB:CAA74026 from (Arabidopsis thaliana) ( FEBS Lett. (1997) 416 (3), 281-285) [ 15228805 NP_188902.1 CDS reverse ] SINGLE_SPLICE_VAR { CHROM_POS_START:8009716 CHROM_POS_END:8010781 } -=| MIDDLE_POINT:8010248 |=| CHROM_ID:3 |=| [( Arabidopsis_thaliana )] |=-
LS1_292	CLS_S3_Contig3393	G	A	G/A	Non control	ATTCCGAAAAAACCAAAGCACAACTAGAGGAACAAAAAAGAGACGCCGT[G/A]TTCCTAAAAGACAGTATCCCAACATGGTTGGCAGCCTCAGGCTACGTAGC	10	Unmapped	AT3G27020	oligopeptide transporter OPT family protein, similar to iron-phytosiderophore transporter protein yellow stripe 1 (Zea mays) GI:10770865 [ 18405202 NP_566806.1 CDS reverse ] SINGLE_SPLICE_VAR { CHROM_POS_START:9962860 CHROM_POS_END:9965698 } -=| MIDDLE_POINT:9964279 |=| CHROM_ID:3 |=| [( Arabidopsis_thaliana )] |=-
LS1_507	CLS_S3_Contig4674	G	A	G/A	Non control	TATGGGCTTGCTTGCTTGGGGAAAATAAACATGGACTATGAAAATGATC[G/A]GGATTTAATGGTTCGCTTTTATGCATTTGTAGCAAAGGAAGAAATGGCAT	10	Unmapped	AT3G27050	expressed protein [ AT3G27050 18405214 NP_566807.1 CDS reverse ] SINGLE_SPLICE_VAR { CHROM_POS_START:9979523 CHROM_POS_END:9980873 } -=| MIDDLE_POINT:9980198 |=| CHROM_ID:3 |=| [( Arabidopsis_thaliana )] |=-
LS1_157	CLS_S3_Contig2435	T	C	T/C	Non control	AAGAAGCTAATAAAAGACATGTCTCAAGATTTTTACTCTGCCGGATTTG[T/C]CCCTGGTGCAATTGTCTATTTTTCATACGATCAACCAAAAGGTGATGGTG	10	Unmapped	AT3G27310	expressed protein [ AT3G27310 18405313 NP_566815.1 CDS reverse ] SINGLE_SPLICE_VAR { CHROM_POS_START:10088597 CHROM_POS_END:10090314 } -=| MIDDLE_POINT:10089455 |=| CHROM_ID:3 |=| [( Arabidopsis_thaliana )] |=-
LS1_785	CLS_S3_Contig9516	C	A	C/A	Non control	TATGGGTGTCAACAAATCCTCAAGGTGCTCAAAGACTCCCACCAGGTAT[C/A]GTTGCATCTGAGTCTGATCTCTACCTCAGAAGACTCTATGGTATACCCAG	10	Unmapped	AT3G27470	expressed protein, contains Pfam profile PF05212: Protein of unknown function (DUF707) [ 22331371 NP_189383.2 CDS forward ] SINGLE_SPLICE_VAR { CHROM_POS_START:10165184 CHROM_POS_END:10167787 } -=| MIDDLE_POINT:10166485 |=| CHROM_ID:3 |=| [( Arabidopsis_thaliana )] |=-
LS1_600	CLSM16015.b1_M20.ab1	A	G	A/G	Non control	CAAAACCTTTCGTTCACATTCCTCATTACTATCATGAAAACATTTCAAT[A/G]GCGTCGCTCTGCAAACTCCATGGTTGGGAAGTCCGTGATTACCCCCGGAA	10	Unmapped	AT3G27540	glycosyl transferase family 17 protein, low similarity to beta-1,4-mannosyl-glycoprotein beta-1,4-N-acetylglucosaminyltransferase (EC 2.4.1.144) from Mus musculus (SP|Q10470), Rattus norvegicus (SP|Q02527), Homo sapiens (SP|Q09327) [ 15232194 NP_189391.1 CDS forward ] SINGLE_SPLICE_VAR { CHROM_POS_START:10206726 CHROM_POS_END:10208125 } -=| MIDDLE_POINT:10207425 |=| CHROM_ID:3 |=| [( Arabidopsis_…
LS1_228	CLS_S3_Contig4007	A	T	A/T	Non control	CAAATGCAGATCTTATTCGGTTTTCAAGTCATCAAAATATATTAACGCC[A/T]TCATCGCAAAGTTCAGGGAGTTCTGTACAAAACGCTCATGTGTTGCCTCC	10	Unmapped	AT3G27650	LOB domain protein 25 / lateral organ boundaries domain protein 25 (LBD25), identical to LOB DOMAIN 25 (Arabidopsis thaliana) GI:17227166 [ 18405472 NP_566823.1 CDS forward ] SINGLE_SPLICE_VAR { CHROM_POS_START:10239968 CHROM_POS_END:10241583 } -=| MIDDLE_POINT:10240775 |=| CHROM_ID:3 |=| [( Arabidopsis_thaliana )] |=-
LS1_327	CLS_S3_Contig9582	G	A	G/A	Non control	GGGAAGTGGTTCATTTTGGTGATTTTAATGRGACTAAATTTGGTGCTCT[G/A]TGGCGGAGTAATGGTTGTTTAGTTGGATGTTTTCTTGAAGGTGGAGGAGA	10	Unmapped	AT3G27820	monodehydroascorbate reductase, putative, similar to cytosolic monodehydroascorbate reductase GB:BAA77214 (Oryza sativa) [ 15232273 NP_189420.1 CDS forward ] SINGLE_SPLICE_VAR { CHROM_POS_START:10316486 CHROM_POS_END:10319118 } -=| MIDDLE_POINT:10317802 |=| CHROM_ID:3 |=| [( Arabidopsis_thaliana )] |=-
LS1_393	CLS_S3_Contig10280	T	C	T/C	Non control	CCTACGCCATCGCTGCCTTCCTCCTCCTTCCGGCACCCTTCTTCTCCAC[T/C]AGATCAAGGGTGCTTCCTCCGGTGAATTTTTCGATTGTAAGCAAAATCGG	10	Unmapped	AT3G28050	nodulin MtN21 family protein, similar to MtN21 (Medicago truncatula) GI:2598575 [ 18405635 NP_566831.1 CDS forward ] SINGLE_SPLICE_VAR { CHROM_POS_START:10444221 CHROM_POS_END:10446453 } -=| MIDDLE_POINT:10445337 |=| CHROM_ID:3 |=| [( Arabidopsis_thaliana )] |=-
LS1_492	CLS_S3_Contig3986	T	C	T/C	Non control	CCATTGGCGTCGATTTTATGCTCGGGTGTACTTGGTAAGTGCATTAGCAATAGTGTTGATACGTGGGTGTTA[T/C]GTTTAAAGGGGCCACTGTTTGTGGCCA	10	Unmapped	AT3G28050	nodulin MtN21 family protein, similar to MtN21 (Medicago truncatula) GI:2598575 [ 18405635 NP_566831.1 CDS forward ] SINGLE_SPLICE_VAR { CHROM_POS_START:10444221 CHROM_POS_END:10446453 } -=| MIDDLE_POINT:10445337 |=| CHROM_ID:3 |=| [( Arabidopsis_thaliana )] |=-
LS1_544	CLSS5109.b1_J05.ab1	C	T	C/T	Non control	AGGATAAGCTCKAGAAATCCATGGTTGCCGATAATGAATCTGGTAAGAG[C/T]ATAGAAAGTGAAGTCCGAACAAGCTCCGGCATGTTTCTCAACAAAGCTCA	10	Unmapped	AT3G28480	oxidoreductase, 2OG-Fe(II) oxygenase family protein, similar to prolyl 4-hydroxylase, alpha subunit, from Gallus gallus (GI:212530), Rattus norvegicus (GI:474940), Mus musculus (SP|Q60715) [ 18405808 NP_566838.1 CDS reverse ] SINGLE_SPLICE_VAR { CHROM_POS_START:10677503 CHROM_POS_END:10679499 } -=| MIDDLE_POINT:10678501 |=| CHROM_ID:3 |=| [( Arabidopsis_thaliana )] |=-
LS1_349	CLSM17061.b1_J17.ab1	C	T	C/T	Non control	CAGAATTTGGTAAATCAGATCCYGAATTGTTGGAAAGAAAGTTGAATGC[C/T]ATGAGAATTCTTGAAAATGTTGAGCTGCCATCTTCCATAGCTGATCTGTT	10	Unmapped	AT3G29320	glucan phosphorylase, putative, similar to alpha-glucan phosphorylase, L isozyme 1 precursor GB:P04045 from (Solanum tuberosum) (J. Biochem. 106 (4), 691-695 (1989)) [ 15228683 NP_189578.1 CDS forward ] SINGLE_SPLICE_VAR { CHROM_POS_START:11254108 CHROM_POS_END:11258824 } -=| MIDDLE_POINT:11256466 |=| CHROM_ID:3 |=| [( Arabidopsis_thaliana )] |=-
LS1_418	CLS_S3_Contig2075	G	C	G/C	Non control	ATCAGCCAGCTGAGTCCTTGGTGACAGCGGGAGTAGCAGTCCCTGGAGT[G/C]CTTCCTTTGCTCAACATGGGATCATTTGTTGGGATCACACATCCTGGTGT	10	Unmapped	AT3G29390	hydroxyproline-rich glycoprotein family protein, sequencing discrepancy between cDNA and genomic sequence prevents representation of entire coding sequence [ 42565288 NP_566850.3 CDS forward ] SINGLE_SPLICE_VAR { CHROM_POS_START:11290912 CHROM_POS_END:11295761 } -=| MIDDLE_POINT:11293336 |=| CHROM_ID:3 |=| [( Arabidopsis_thaliana )] |=-
LS1_238	CLSM18782.b1_L16.ab1	A	G	A/G	Non control	CATTAGTCGAAAGATTAGAGAGTTTGAATCCAAACAAAGACACTTCAGA[A/G]CAYGAAGTTTTACTCAAAGCAAACGATGTTCTTCAAACATCCATGGCTAG	10	Unmapped	AT3G29400	exocyst subunit EXO70 family protein, similar to EXO70 protein (GI:2352998) (Mus musculus) [ 15228701 NP_189586.1 CDS reverse ] SINGLE_SPLICE_VAR { CHROM_POS_START:11298576 CHROM_POS_END:11300552 } -=| MIDDLE_POINT:11299564 |=| CHROM_ID:3 |=| [( Arabidopsis_thaliana )] |=-
LS1_690	CLSM14839.b1_M14.ab1	G	A	G/A	Non control	AAGGGAGGGCSGTTAGGGCGGGGGTAGTTCCGATGTTGATGGAGCTTYT[G/A]ACGGAGGCACACGGCGGGATGAAGGATGAGGCGTTGGCGATTTTGGCGAT	10	Unmapped	AT3G46510	armadillo/beta-catenin repeat family protein / U-box domain-containing family protein, contains Pfam domain, PF00514: Armadillo/beta-catenin-like repeats and Pfam, PF04564: U-box domain [ 15231445 NP_190235.1 CDS reverse ] SINGLE_SPLICE_VAR { CHROM_POS_START:17135091 CHROM_POS_END:17137524 } -=| MIDDLE_POINT:17136307 |=| CHROM_ID:3 |=| [( Arabidopsis_thaliana )] |=-
LS1_650	CLS_S3_Contig10446	G	A	G/A	Non control	ACAAAAAGGTTCAAACTTATAATGGATTGAGAGAAAAGATAATYGCCGA[G/A]TGCGTAGATAAGATAACCCAGTGTTTCTTATCTAACAAGCCAGCAGACTT	10	Unmapped	AT3G48280	cytochrome P450, putative, nearly identical to cytochrome P450 71A25 (SP:Q9STK8) (Arabidopsis thaliana) [ 22331674 NP_680107.1 CDS forward ] SINGLE_SPLICE_VAR { CHROM_POS_START:17890579 CHROM_POS_END:17892149 } -=| MIDDLE_POINT:17891364 |=| CHROM_ID:3 |=| [( Arabidopsis_thaliana )] |=-
LS1_51	CLS_S3_Contig8233	A	C	A/C	Non control	TTTCAGCCGYCACCGMCACCGCCACCGCCACCATGGACCAAAACTTAAT[A/C]AAAAAGTCTTCATCGCCGGCGGARCACATCGCGGGACCATGGTACTCCGT	10	Unmapped	AT3G61540	peptidase family protein, similar to prolyl aminopeptidase (proline iminopeptidase) from Aeromonas sobria SP|P46547, Propionibacterium freudenreichii subsp. shermanii GI:2415704, Hafnia alvei GI:1754489 [ 15233141 NP_191713.1 CDS forward ] SINGLE_SPLICE_VAR { CHROM_POS_START:22784374 CHROM_POS_END:22786674 } -=| MIDDLE_POINT:22785524 |=| CHROM_ID:3 |=| [( Arabidopsis_thaliana )] |=-
LS1_287	CLSM7326.b1_K07.ab1	A	G	A/G	Non control	ACMACAGTGGCCCCGAGTCTGCTGCACCACCTCCTGCCACACCTCCTCC[A/G]ACAGTACAGACTGCTGACGTGTCAAATGTTCCTGCCCAACAGAAGCCGGT	10	Unmapped	AT3G63460	WD-40 repeat family protein, hypothetical protein contains similarity to ec31p (Oryza sativa) gi|13928450|dbj|BAB47154 [ 30695804 NP_851024.1 CDS reverse ] MULTIPLE_SPLICE_VAR { CHROM_POS_START:23441984 CHROM_POS_END:23448216 } -=| MIDDLE_POINT:23445100 |=| CHROM_ID:3 |=| [( Arabidopsis_thaliana )] |=-
LS1_315	QGA13O23.yg.ab1	T	C	T/C	Non control	TATGATGCAGAACAGCTTCAATGGCTCCATTCCAGCCCAACTTTTCCGG[T/C]TAACAAATTTACGTTACTTGGACATGAGCACCAATTACCTTGAAGGAGGA	10	Unmapped	AT4G04220	disease resistance family protein, contains leucine rich-repeat (LRR) domains Pfam:PF00560, INTERPRO:IPR001611 [ 42566300 NP_192331.2 CDS forward ] SINGLE_SPLICE_VAR { CHROM_POS_START:2033425 CHROM_POS_END:2035944 } -=| MIDDLE_POINT:2034684 |=| CHROM_ID:4 |=| [( Arabidopsis_thaliana )] |=-
LS1_519	CLSM7731.b1_E13.ab1	G	C	G/C	Non control	ATAGGAAGGATCATTTTTGTAAGTTTGAAACCTAGAAGACGATCCT[G/C]ATCGACTTCCCCAAATTGCCTATTGGCTGCTTACATAAGCAATTTCAGTGTTT	10	Unmapped	AT4G18372	small nuclear ribonucleoprotein-related / snRNP-related, contains similarity to snRNP-associated polypeptide N (Rattus norvegicus) GP|206694|gb|AAA42059 [ 22328770 NP_680719.1 CDS reverse ] SINGLE_SPLICE_VAR { CHROM_POS_START:10151360 CHROM_POS_END:10151698 } -=| MIDDLE_POINT:10151529 |=| CHROM_ID:4 |=| [( Arabidopsis_thaliana )] |=-
LS1_461	CLSS12493.b1_I04.ab1	T	G	T/G	Non control	ACCATAGCTCGAGCTCCGGCAGCTCGGTCTCATCGGTAGCTAGATCTCT[T/G]CTTCCAACAMGACGTCGTCTTCGACTTGATCCGCGAAATAAGCTTTATTT	10	Unmapped	AT4G21450	vesicle-associated membrane family protein / VAMP family protein, similar to VAP27 GI:6688926 (Nicotiana plumbaginifolia) [ 18415696 NP_567627.1 CDS forward ] MULTIPLE_SPLICE_VAR { CHROM_POS_START:11426147 CHROM_POS_END:11428136 } -=| MIDDLE_POINT:11427141 |=| CHROM_ID:4 |=| [( Arabidopsis_thaliana )] |=-
LS1_608	CLS_S3_Contig7738	T	G	T/G	Non control	GGAAGGGTATATTGGCTGCAGATGAGAGCACCGGAACCATCGGGAAACG[T/G]CTGTCGAGCATCAACGTTGAGAATGTCGAGTCAAACCGTCAAGCCCTCCG	10	Unmapped	AT4G26530	fructose-bisphosphate aldolase, putative, strong similarity to SP|P22197 Fructose-bisphosphate aldolase, cytoplasmic isozyme (EC 4.1.2.13) {Arabidopsis thaliana} [ 15236768 NP_194383.1 CDS forward ] MULTIPLE_SPLICE_VAR { CHROM_POS_START:13391573 CHROM_POS_END:13392944 } -=| MIDDLE_POINT:13392258 |=| CHROM_ID:4 |=| [( Arabidopsis_thaliana )] |=-
LS1_207	CLSX1973.b1_I13.ab1	G	A	G/A	Non control	CAATGTCAAGTTCGGATTCTTACGGAAGGAGATGAACACCGAGAAACTC[G/A]CCGGAACCGCTATCGCTTACGACCGTCATGTTATCCTTTGCTATAAAACT	10	Unmapped	AT4G26620	sucrase-related [ AT4G26620 18416788 NP_567751.1 CDS reverse ] SINGLE_SPLICE_VAR { CHROM_POS_START:13427605 CHROM_POS_END:13429883 } -=| MIDDLE_POINT:13428744 |=| CHROM_ID:4 |=| [( Arabidopsis_thaliana )] |=-
LS1_563	CLSS11498.b1_D20.ab1	T	C	T/C	Non control	AACGGCGCGATGATATGATACTGGAAATGCAAGACCAGATTGCGGAACT[T/C]CGGAATTCGTTAAGCTCCCAGCATTCCCATTCCGCCCATCTCCAATCRCA	10	Unmapped	AT4G27620	expressed protein [ AT4G27620 18417030 NP_567781.1 CDS reverse ] MULTIPLE_SPLICE_VAR { CHROM_POS_START:13789065 CHROM_POS_END:13790522 } -=| MIDDLE_POINT:13789793 |=| CHROM_ID:4 |=| [( Arabidopsis_thaliana )] |=-
LS1_318	CLS_S3_Contig121	A	G	A/G	Non control	AATTACTGAAATTCGCAGCTGCTTCTTAATGGCTTCAATAAAATGCTGT[A/G]TTCATTTAGATACTTATGATTCGAAGAAACCTAACTCCGTTTTGCAGTTC	10	Unmapped	AT4G30825	pentatricopeptide (PPR) repeat-containing protein, contains Pfam profile PF01535: PPR repeat [ 18417671 NP_567856.1 CDS forward ] SINGLE_SPLICE_VAR { CHROM_POS_START:15009611 CHROM_POS_END:15012325 } -=| MIDDLE_POINT:15010968 |=| CHROM_ID:4 |=| [( Arabidopsis_thaliana )] |=-
LS1_34	CLS_S3_Contig5760	T	A	T/A	Non control	TCAAACTTATCAAAAATAGATCAAGATTCAGTCCACCAGGCCCTCTTGG[T/A]CTACCCTTCATCGGAAACTTGCACCAGATCCGTCGATCAAGCCTCCATAC	10	Unmapped	AT4G31500	cytochrome P450 83B1 (CYP83B1), Identical to Cytochrome P450 (SP:O65782 )(Arabidopsis thaliana) [ 15235968 NP_194878.1 CDS reverse ] SINGLE_SPLICE_VAR { CHROM_POS_START:15273683 CHROM_POS_END:15275277 } -=| MIDDLE_POINT:15274480 |=| CHROM_ID:4 |=| [( Arabidopsis_thaliana )] |=-
LS1_698	CLS_S3_Contig1411	T	C	T/C	Non control	TTGTACTKAACTCAGTTATACAATATGCTTTGCGAAATAGGCGTGAATC[T/C]TTAGAAGCAGCAACTACTACCGATAAACATTCCATAAAGAAGATTCCTGT	10	Unmapped	AT5G01880	zinc finger (C3HC4-type RING finger) family protein, contains Pfam domain, PF00097: Zinc finger, C3HC4 type (RING finger) [ 15241087 NP_195808.1 CDS forward ] SINGLE_SPLICE_VAR { CHROM_POS_START:339014 CHROM_POS_END:339493 } -=| MIDDLE_POINT:339253 |=| CHROM_ID:5 |=| [( Arabidopsis_thaliana )] |=-
LS1_758	CLS_S3_Contig9613	C	G	C/G	Non control	TTCAAAGCGTAGATCAGGGTTAAACAAGAAAGCGCGGCAGCTTTCCGTT[C/G]TCTGCGACGCTTCTGTCGCCGTCGTCGTCTTCTCCTCCAATGGCAAGCTT	10	Unmapped	AT5G10140	MADS-box protein flowering locus F (FLF), identical to FLOWERING LOCUS C protein (MADS box protein FLOWERING LOCUS F) (Swiss-Prot:Q9S7Q7) (Arabidopsis thaliana) [ 15238067 NP_196576.1 CDS reverse ] SINGLE_SPLICE_VAR { CHROM_POS_START:3173725 CHROM_POS_END:3179340 } -=| MIDDLE_POINT:3176532 |=| CHROM_ID:5 |=| [( Arabidopsis_thaliana )] |=-
LS1_627	CLS_S3_Contig4278	T	C	T/C	Non control	ACTTTGCAAACCACAATGCGTTTGAGCTGTTAGCCAAATATAGAAACAC[T/C]CATTTGGTGTTCAATGATGACATACAGGGGACTGCATCTGTGGTTCTTGC	10	Unmapped	AT5G11670	malate oxidoreductase, putative, similar to NADP-dependent malic enzyme (EC 1.1.1.40) (NADP-ME) (SP|P12628) {Phaseolus vulgaris} [ 15239146 NP_196728.1 CDS forward ] SINGLE_SPLICE_VAR { CHROM_POS_START:3754457 CHROM_POS_END:3758041 } -=| MIDDLE_POINT:3756249 |=| CHROM_ID:5 |=| [( Arabidopsis_thaliana )] |=-
LS1_37	CLSZ3506.b1_C13.ab1	C	T	C/T	Non control	TTGCGGAGGCGGCAGCGGTGTTGGGTCGGCGTCAACGTCAGGATCCACC[C/T]TGACTTGTCAAGACTGCGGAAACCAAGCTAAGAAAGACTGCAACCACCGA	10	Unmapped	AT5G12330	lateral root primordium 1 (LRP1), identical to lateral root primordium 1 (LRP1) (Arabidopsis thaliana) GI:882341 [ 42573349 NP_974771.1 CDS reverse ] MULTIPLE_SPLICE_VAR { CHROM_POS_START:3987678 CHROM_POS_END:3989075 } -=| MIDDLE_POINT:3988376 |=| CHROM_ID:5 |=| [( Arabidopsis_thaliana )] |=-
LS1_749	QGB11P22.yg.ab1	T	C	T/C	Non control	GCTCCAGATGCGGTTGGATGCTATAAAGAGATATACAGAGTCTTGAAGCCTGGTCAATC[T/C]TTTGCTGCATATGAGTGGTGCATGACTGATGCTTTTGACC	10	Unmapped	AT5G13710	sterol 24-C-methyltransferase, putative, similar to SP:P25087 Sterol 24-C-methyltransferase, Delta(24)-sterol C- methyltransferase, Saccharomyces cerevisiae [ 15240691 NP_196875.1 CDS reverse ] SINGLE_SPLICE_VAR { CHROM_POS_START:4424051 CHROM_POS_END:4426869 } -=| MIDDLE_POINT:4425460 |=| CHROM_ID:5 |=| [( Arabidopsis_thaliana )] |=-
LS1_217	CLSM16600.b1_O21.ab1	T	G	T/G	Non control	ATTCGGAGGTTGTGGAGAAGAAGAAGGTGATTAGAGGGATGTCATCGTC[T/G]TCTTCATCATCAACATCATGTAATCATAATAATCATCATCGGAGTAAATT	10	Unmapped	AT5G14370	expressed protein [ AT5G14370 18417359 NP_568300.1 CDS reverse ] SINGLE_SPLICE_VAR { CHROM_POS_START:4632150 CHROM_POS_END:4633654 } -=| MIDDLE_POINT:4632902 |=| CHROM_ID:5 |=| [( Arabidopsis_thaliana )] |=-
LS1_88	CLSX2446.b1_L11.ab1	G	C	G/C	Non control	CAACTTCATCTTTTTCTAATTATCCTCCTCAACCATCGTATTCTCTTCC[G/C]CCTCAAGGAGATCAAAATTACCCTTTTCAGGATCCGAATCCACAACAATA	10	Unmapped	AT5G14420	copine-related, low similarity to SP|Q99829 Copine I {Homo sapiens} [ 15241400 NP_196946.1 CDS reverse ] MULTIPLE_SPLICE_VAR { CHROM_POS_START:4648358 CHROM_POS_END:4650566 } -=| MIDDLE_POINT:4649462 |=| CHROM_ID:5 |=| [( Arabidopsis_thaliana )] |=-
LS1_409	CLSZ2418.b1_D05.ab1	A	C	A/C	Non control	TTATCTAGGCATGATAAAAGCCCTACGGGTGGCTTCAGGCGGAGAGGGT[A/C]CGGTTATTAAAGTCTGTTTGGTGGACCCCACAGGTGAAGAAGACCAACCC	10	Unmapped	AT5G15270	KH domain-containing protein, various predicted proteins, Arabidopsis thaliana and Oryza sativa [ 30685276 NP_197031.3 CDS forward ] MULTIPLE_SPLICE_VAR { CHROM_POS_START:4958741 CHROM_POS_END:4960950 } -=| MIDDLE_POINT:4959845 |=| CHROM_ID:5 |=| [( Arabidopsis_thaliana )] |=-
LS1_194	CLS_S3_Contig2478	A	G	A/G	Non control	CGAGCTCGATGCACCTTGATATACATAATAATAATAAGGCCTGGAATGG[A/G]ATTCTTGATAACGGGAATGGAATTGGAGATTCGGAATCATCATCATCCAC	10	Unmapped	AT5G15310	myb family transcription factor, contains PFAM profile: myb DNA-binding domain PF00249 [ 15242272 NP_197035.1 CDS forward ] SINGLE_SPLICE_VAR { CHROM_POS_START:4974897 CHROM_POS_END:4976109 } -=| MIDDLE_POINT:4975503 |=| CHROM_ID:5 |=| [( Arabidopsis_thaliana )] |=-
LS1_404	CLS_S3_Contig6695	T	C	T/C	Non control	TTTACAAGGTCATTCGTGGAAATCGCGCATCAAGAAATAAATTCATGTC[T/C]TCAATCGTCCGCAAATTCGATACCCCCGCATGGCATAACTCAGTTGTCAC	10	Unmapped	AT5G15540	expressed protein, low similarity to DNA repair and meiosis protein Rad9 (Coprinus cinereus) GI:1353390, SP|Q09725 Sister chromatid cohesion protein mis4 {Schizosaccharomyces pombe} [ 15242325 NP_197058.1 CDS reverse ] SINGLE_SPLICE_VAR { CHROM_POS_START:5047890 CHROM_POS_END:5057414 } -=| MIDDLE_POINT:5052652 |=| CHROM_ID:5 |=| [( Arabidopsis_thaliana )] |=-
LS1_706	CLSM8341.b1_I22.ab1	T	C	T/C	Non control	ACGACTATGAAGAAGAAGAAGAAGATGAAGATTTAGATGAAGTCTACCT[T/C]GGACGCGCATCAAACATCAACATCCGTATYGGTAACCGGAGGTGGGGCCA	10	Unmapped	AT5G19430	zinc finger (C3HC4-type RING finger) family protein, contains Pfam profile: PF00097 zinc finger, C3HC4 type (RING finger) [ 18419914 NP_568374.1 CDS forward ] SINGLE_SPLICE_VAR { CHROM_POS_START:6554000 CHROM_POS_END:6555618 } -=| MIDDLE_POINT:6554809 |=| CHROM_ID:5 |=| [( Arabidopsis_thaliana )] |=-
LS1_204	CLS_S3_Contig4796	T	G	T/G	Non control	TTTGTTCACAAAGTGCAAACCCCCTCGTAACCCCCTAATTCTCTATTCC[T/G]CAAACCAGCTTGCAGATATGGATTTTCAAGTGGTAGTATTGGCGGGAGGC	10	Unmapped	AT5G19485	similar to eIF4-gamma/eIF5/eIF2-epsilon domain-containing protein [Arabidopsis thaliana] (TAIR:At3g02270.1) [ 79328173 NP_001031908.1 CDS reverse ] SINGLE_SPLICE_VAR { CHROM_POS_START:6573909 CHROM_POS_END:6576354 } -=| MIDDLE_POINT:6575131 |=| CHROM_ID:5 |=| [( Arabidopsis_thaliana )] |=-
LS1_237	CLSS12129.b1_A10.ab1	C	T	C/T	Non control	ATACCACCCTGATATTGCAGGCCAAGAGGGTCATGAACATACGCTTCTA[C/T]TGAATGAAGCGTATAATGTGCTAATGAAAGACGATTTAAGAAAAGATTAT	10	Unmapped	AT5G23240	DNAJ heat shock N-terminal domain-containing protein, low similarity to SP|O34136 Chaperone protein dnaJ (40 kDa heat shock chaperone protein) (HSP40) {Deinococcus proteolyticus} [ 15237259 NP_197715.1 CDS reverse ] SINGLE_SPLICE_VAR { CHROM_POS_START:7826860 CHROM_POS_END:7828537 } -=| MIDDLE_POINT:7827698 |=| CHROM_ID:5 |=| [( Arabidopsis_thaliana )] |=-
LS1_396	CLS_S3_Contig262	G	A	G/A	Non control	AATACGATCCAAAAAAGAACTCATGGCGAGTAGTGTGTCAGGCGCCGAG[G/A]ATGCGATATGGTTGTATCGGAGCATCCGTCGACGGAGTTTTATATGTGAT	10	Unmapped	AT5G26960	kelch repeat-containing F-box family protein, predicted proteins, Arabidopsis thaliana and Oryza sativa [ 15240413 NP_198048.1 CDS reverse ] SINGLE_SPLICE_VAR { CHROM_POS_START:9484911 CHROM_POS_END:9486152 } -=| MIDDLE_POINT:9485531 |=| CHROM_ID:5 |=| [( Arabidopsis_thaliana )] |=-
LS1_77	CLSX4014.b1_L19.ab1	C	T	C/T	Non control	GGACGTTTACTCGTTTGGGGTTGTGCTGTTTGAGGTTTTGTGTGGGAGG[C/T]TGTGTTTTGTCACCAGGGATAACCCTCAACCTTTTACTCTGTGGGTACGA	10	Unmapped	AT5G39000	protein kinase family protein, contains protein kinase domain, Pfam:PF00069 [ 15241606 NP_198716.1 CDS forward ] SINGLE_SPLICE_VAR { CHROM_POS_START:15629090 CHROM_POS_END:15631711 } -=| MIDDLE_POINT:15630400 |=| CHROM_ID:5 |=| [( Arabidopsis_thaliana )] |=-
LS1_598	QGD10E22.yg.ab1	T	A	T/A	Non control	TCTCTCTTACAATGGCTTGCAAGACGGCGGTGCAGTTCTCCGACGTGCC[T/A]CTTCTCGATCAGGTCAATGACAACGCCGCCTCGTTGTCCCTTTACGCCAC	10	Unmapped	AT5G41080	glycerophosphoryl diester phosphodiesterase family protein, weak similarity to SP|P37965 Glycerophosphoryl diester phosphodiesterase (EC 3.1.4.46) {Bacillus subtilis} [ 15237552 NP_198924.1 CDS forward ] MULTIPLE_SPLICE_VAR { CHROM_POS_START:16459086 CHROM_POS_END:16461063 } -=| MIDDLE_POINT:16460074 |=| CHROM_ID:5 |=| [( Arabidopsis_thaliana )] |=-
LS1_222	CLS_S3_Contig5615	G	A	G/A	Non control	TCTGAAGGGAATTGATTATTTTAGCAAAATATGGGGAAAGTGATGGATA[G/A]CGACCGTGAGTTCATGTCTACAGATCCCAAGTCAACTCCGGGGAAAAAAC	10	Unmapped	AT5G48600	structural maintenance of chromosomes (SMC) family protein, similar to SP|P50532 Chromosome assembly protein XCAP-C {Xenopus laevis} [ 15239023 NP_199671.1 CDS forward ] SINGLE_SPLICE_VAR { CHROM_POS_START:19719134 CHROM_POS_END:19726317 } -=| MIDDLE_POINT:19722725 |=| CHROM_ID:5 |=| [( Arabidopsis_thaliana )] |=-
LS1_311	CLSZ2100.b1_H21.ab1	T	C	T/C	Non control	AAAGTATGACTGAATATGACCCTCGTTTACTTGCTCCATCWTGCTTGTA[T/C]TTGGCAGCAAAATCTGAAGAAAGCACTGTGCAAGCAAGACTTCTTGTATT	10	Unmapped	AT5G48630	cyclin family protein, similar to SP|P55168 Cyclin C {Gallus gallus} [ 15239664 NP_199674.1 CDS reverse ] SINGLE_SPLICE_VAR { CHROM_POS_START:19738889 CHROM_POS_END:19740426 } -=| MIDDLE_POINT:19739657 |=| CHROM_ID:5 |=| [( Arabidopsis_thaliana )] |=-
LS1_331	QGA1g06.yg.ab1	A	G	A/G	Non control	TTTTCCCAAAACACTCGACTTACGTAACCAAAAAACCCGAACCCGAACC[A/G]TTTATTGGTGTTCTGGATGTTCACATTCATCAAGCTAGAGACATTCAGAA	10	Unmapped	AT5G55530	C2 domain-containing protein, low similarity to cold-regulated gene SRC2 (Glycine max) GI:2055230 [ 30696612 NP_200364.2 CDS forward ] MULTIPLE_SPLICE_VAR { CHROM_POS_START:22511665 CHROM_POS_END:22512882 } -=| MIDDLE_POINT:22512273 |=| CHROM_ID:5 |=| [( Arabidopsis_thaliana )] |=-
LS1_527	CLS_S3_Contig10285	G	A	G/A	Non control	AAGATACAACCATGGGCTTTCTTCAACAGAGCAAGTAGTATACTACGGC[G/A]GGCTGCTGCAAGTAAACATATTAATCCTCAAATGTCAGCAGCTACTCCAT	10	Unmapped	AT5G61030	RNA-binding protein, putative, similar to RNA-binding protein from (Solanum tuberosum) GI:15822705, (Nicotiana tabacum) GI:15822703, (Nicotiana sylvestris) GI:624925 [ 15239505 NP_200911.1 CDS forward ] SINGLE_SPLICE_VAR { CHROM_POS_START:24578096 CHROM_POS_END:24579378 } -=| MIDDLE_POINT:24578737 |=| CHROM_ID:5 |=| [( Arabidopsis_thaliana )] |=-
LS1_500	CLS_S3_Contig2858	T	C	T/C	Non control	ATGTTGTGAGCCCATCTGATAGAAACGGTTCTCACGTGACAGTAGAAGC[T/C]GAAGAAGATGAAAGAACTGATTCTGTTTTTGCACCACAAAATCCATCAAA	10	Unmapped	AT5G65120	expressed protein [ AT5G65120 18424914 NP_569006.1 CDS forward ] SINGLE_SPLICE_VAR { CHROM_POS_START:26030500 CHROM_POS_END:26031730 } -=| MIDDLE_POINT:26031115 |=| CHROM_ID:5 |=| [( Arabidopsis_thaliana )] |=-
LS1_111	CLS_S3_Contig1288	C	A	C/A	Non control	TCATCGGCCGATTCTGATCGTCTCTGCCGCCTCCTTACAATCGAAATTA[C/A]GGCCTCCCAAGGTTTCTCAATCCAATAGAAAGAGAAGTGATGGCATTGGC	10	Unmapped	AT5G66250	kinectin-related, contains weak similarity to kinectin (GI:3766232) (Vulpes vulpes) [ 30698209 NP_851282.1 CDS forward ] MULTIPLE_SPLICE_VAR { CHROM_POS_START:26486276 CHROM_POS_END:26487602 } -=| MIDDLE_POINT:26486939 |=| CHROM_ID:5 |=| [( Arabidopsis_thaliana )] |=-
