# Supplementary material for: Towards new sources of resistance to the currant-lettuce aphid (Nasonovia ribisnigri)
Source: Mol Breed. 2017 Jan 3;37(1):4. doi: 10.1007/s11032-016-0606-4 (PMC5209396; doi:10.1007/s11032-016-0606-4)
Supplement: Supplementary file 10 — Kruskal-Wallis association tests.xlsx (EMS10) (XLSX 49 kb) [file 11032_2016_606_MOESM10_ESM.xlsx]

## Sheet: Table S6
Table S6 Significant SNP associations identified using the Kruskal-Wallis rank sum test for the mean values of the phenotype groups alate, apterous, and total aphid count
		Assembly													Alate										Apterous										Total aphid
LKAM (SNP)	Alleles	group	Position	nr inf	class	nr	class	nr		H		P-value	class	meanrank	mean	class	meanrank	mean		H		P-value	class	meanrank	mean	class	meanrank	mean		H		P-value	class	meanrank	mean	class	meanrank	mean
LS1_159	T/G	1	148798004	65	T	62	G	3		7.918		0.005	T	34.5	5.14642	G	3	1.72067		8.095		0.005	T	34.5	10.0192	G	2.7	3.337		8.095		0.005	T	34.5	11.3702	G	2.7	3.73
LS1_333	G/A	2	12139409	90	G	55	A	35		8.464		0.005	G	51.9	5.30369	A	35.5	4.32963		6.862		0.01*	G	51.3	10.3489	A	36.5	8.47894		7.826		0.01*	G	51.6	11.7565	A	35.8	9.60771
LS1_414	C/A	2	182340107	94	C	49	A	45		8.961		0.005	C	55.6	5.45067	A	38.7	4.45582		7.507		0.01*	C	54.9	10.617	A	39.5	8.74422		7.992		0.005	C	55.1	12.0441	A	39.2	9.92933
LS1_98	T/C	3	49575327	92	T	5	C	87		8.725		0.005	T	12.2	2.5594	C	48.5	5.10393		7.265		0.01*	T	15.2	5.331	C	48.3	9.95085		7.93		0.005	T	13.8	5.924	C	48.4	11.3014
LS1_734	A/T	3	78683242	94	A	89	T	5		8.644		0.005	A	49.5	5.08983	T	12.6	2.92		8.252		0.005	A	49.4	9.93606	T	13.4	5.8826		8.545		0.005	A	49.4	11.2772	T	12.8	6.662
LS1_51	A/C	4	72830000	92	A	79	C	13		15.347		0.0001	A	50.9	5.30775	C	19.6	3.15854		14.738		0.0005	A	50.8	10.3386	C	20.2	6.37092		15.391		0.0001	A	50.9	11.7437	C	19.6	7.16769
LS1_272	T/C	5	68958890	92	T	43	C	49		8.204		0.005	T	55	5.49119	C	39	4.47239		9.458		0.005	T	55.6	10.7304	C	38.5	8.72245		9.872		0.005	T	55.8	12.18	C	38.3	9.90306
LS1_729	T/C	5	127725380	94	T	75	C	19		13.037		0.0005	T	52.6	5.23489	C	27.3	3.94621		11.266		0.001	T	52.3	10.2204	C	28.7	7.74705		12.3		0.0005	T	52.5	11.6043	C	27.9	8.77158
LS1_116	G/A	5	284049084	88	G	51	A	37		14.663		0.0005	G	53.4	5.57461	A	32.3	4.27135		9.572		0.005	G	51.7	10.6469	A	34.6	8.57178		10.564		0.005	G	52	12.132	A	34.1	9.69459
LS1_242	A/T	7	167397330	44	A	4	T	40		9.376		0.005	A	3.8	2.25925	T	24.4	5.42305		5.607		0.05*	A	8	5.35875	T	23.9	10.6431		6.407		0.05*	A	7	5.7875	T	24.1	12.0517
LS1_594	C/A	7	241787041	91	C	86	A	5		8.87		0.005	C	48	5.06081	A	11.8	2.8964		7.765		0.01*	C	47.9	9.86617	A	14	5.9412		8.359		0.005	C	47.9	11.2043	A	12.8	6.662
LS1_381	C/T	8	206453742	91	C	59	T	32		18.681		0.0001	C	54.8	5.50369	T	29.8	3.99969		11.248		0.001	C	52.8	10.5308	T	33.4	8.04422		12.715		0.0005	C	53.3	11.9934	T	32.6	9.09437
LS1_695	G/A	8	206512113	92	G	62	A	30		16.929		0.0001	G	54.5	5.42595	A	30	3.99483		10.309		0.005	G	52.7	10.4763	A	33.6	8.06627		11.719		0.001	G	53.1	11.9092	A	32.8	9.10767
LS1_779	C/T	9	214848105	92	C	66	T	26		8.898		0.005	C	51.7	5.35317	T	33.3	4.11115		5.98		0.05*	C	50.8	10.3619	T	35.7	8.35969		7.11		0.01*	C	51.2	11.787	T	34.7	9.40077
LS1_88	G/C	10	50000000	90	G	78	C	12		7.847		0.01*	G	48.5	5.08806	C	25.8	3.80592		8.805		0.005	G	48.7	10.0057	C	24.7	7.30217		9.054		0.005	G	48.8	11.3371	C	24.4	8.3375
LS1_418	G/C	10	240000000	93	G	14	C	79		9.574		0.005	G	67.6	6.23229	C	43.4	4.80506		8.985		0.005	G	66.9	12.1261	C	43.5	9.40628		9.508		0.005	G	67.5	13.7364	C	43.4	10.6796
nr inf = number of informative individuals
* not significant at P 0.005
For each test df = -1
For each test the SNP allele that leads to a decrease in the mean is indicated by bold and underline
