# Supplementary material for: Towards new sources of resistance to the currant-lettuce aphid (Nasonovia ribisnigri)
Source: Mol Breed. 2017 Jan 3;37(1):4. doi: 10.1007/s11032-016-0606-4 (PMC5209396; doi:10.1007/s11032-016-0606-4)
Supplement: Supplementary file 12 — GAPIT GWAS.xlsx (EMS12) (XLSX 56 kb) [file 11032_2016_606_MOESM12_ESM.xlsx]

## Sheet: Table S7
Table S7 Significant SNPs identified using linear mixed model GWAS for the mean values of the phenotype groups alate, apterous, and total aphid count
							Alate						Apterous						Total aphid
		Assembly	Assembly				R2 of model						R2 of model						R2 of model				TAIR 10
LKAM (SNP)	Alleles	group	position		P-value	maf	without SNP	with SNP	FDR Q-value		P-value	maf	without SNP	with SNP	FDR Q-value		P-value	maf	without SNP	with SNP	FDR Q-value		At Number	Description
LS1_256	A/C	1	68278068		0.00438	0.31053	0.13514	0.21728	0.45294		0.00878	0.31053	0.08071	0.1532	0.74877		0.00805	0.31053	0.09476	0.16784	0.78418	…	AT1G17410	nucleoside diphosphate kinase family protein, contains Pfam PF00334 : Nucleoside diphosphate kinase domain [ 42562123 NP_173184.2 CDS reverse ] SINGLE_SPLICE_VAR { CHROM_POS_START:5968620 CHROM_POS_END:5969773 } -=| MIDDLE_POINT:5969196 |=| CHROM_ID:1 |=| [( Arabidopsis_thaliana )] |=-
LS1_595	C/T	1	68921996		0.00098	0.3	0.13514	0.24673	0.22352		0.00073	0.3	0.08071	0.20448	0.24726		0.0005	0.3	0.09476	0.22449	0.17086	…	AT1G72370	40S ribosomal protein SA (RPSaA), identical to laminin receptor-like protein GB:U01955 (Arabidopsis thaliana) [ 15218458 NP_177381.1 CDS reverse ] MULTIPLE_SPLICE_VAR { CHROM_POS_START:27246810 CHROM_POS_END:27248504 } -=| MIDDLE_POINT:27247657 |=| CHROM_ID:1 |=| [( Arabidopsis_thaliana )] |=-
LS1_147	T/C	1	145756380		0.00977	0.18421	0.13514	0.20215	0.50627		0.03716**	0.18421	0.08071	0.12591	0.92022		0.02335**	0.18421	0.09476	0.14771	0.92558	…	AT1G22882	expressed protein [ AT1G22882 30688103 NP_683323.2 CDS forward ] SINGLE_SPLICE_VAR { CHROM_POS_START:8099139 CHROM_POS_END:8101209 } -=| MIDDLE_POINT:8100174 |=| CHROM_ID:1 |=| [( Arabidopsis_thaliana )] |=-
LS1_400	G/A	1	207327226		0.05314**	0.42632	0.13514	0.17205	0.8172		0.00823	0.42632	0.08071	0.15449	0.74877		0.01269**	0.42632	0.09476	0.1591	0.86557	…	AT5G26880	tRNA/rRNA methyltransferase (SpoU) family protein, low similarity to tRNA (Gm18) methyltransferase (Thermus thermophilus) GI:11079208 [ 30690444 NP_198040.2 CDS reverse ] SINGLE_SPLICE_VAR { CHROM_POS_START:9457953 CHROM_POS_END:9459193 } -=| MIDDLE_POINT:9458573 |=| CHROM_ID:5 |=| [( Arabidopsis_thaliana )] |=-
LS1_98	T/C	3	49575327		0.00463	0.06842	0.13514	0.21622	0.45294		0.01158**	0.06842	0.08071	0.14781	0.81782		0.01127**	0.06842	0.09476	0.16137	0.85379	…	AT2G25140	heat shock protein 100, putative / HSP100, putative [ AT2G25140 18400735 NP_565586.1 CDS reverse ] SINGLE_SPLICE_VAR { CHROM_POS_START:10704956 CHROM_POS_END:10709077 } -=| MIDDLE_POINT:10707016 |=| CHROM_ID:2 |=| [( Arabidopsis_thaliana )] |=-
LS1_51	A/C	4	72830000		0.00027	0.15263	0.13514	0.27351	0.09151		0.00023	0.15263	0.08071	0.22987	0.15446		0.00013	0.15263	0.09476	0.25372	0.0893	…	AT3G61540	peptidase family protein, similar to prolyl aminopeptidase (proline iminopeptidase) from Aeromonas sobria SP|P46547, Propionibacterium freudenreichii subsp. shermanii GI:2415704, Hafnia alvei GI:1754489 [ 15233141 NP_191713.1 CDS forward ] SINGLE_SPLICE_VAR { CHROM_POS_START:22784374 CHROM_POS_END:22786674 } -=| MIDDLE_POINT:22785524 |=| CHROM_ID:3 |=| [( Arabidopsis_thaliana )] |=-
LS1_523	C/G	4	272009236		0.00349	0.38947	0.13514	0.22164	0.45294		0.00307	0.38947	0.08071	0.17425	0.4617		0.00258	0.38947	0.09476	0.19035	0.3287	…	AT1G47410	expressed protein, identical to hypothetical protein GB:AAD46041 GI:5668815 from (Arabidopsis thaliana) [ 15220200 NP_175174.1 CDS forward ] SINGLE_SPLICE_VAR { CHROM_POS_START:17397258 CHROM_POS_END:17397948 } -=| MIDDLE_POINT:17397603 |=| CHROM_ID:1 |=| [( Arabidopsis_thaliana )] |=-
LS1_552	A/G	4	322132281		0.00764	0.05263	0.13514	0.20673	0.50627		0.00313	0.05263	0.08071	0.17383	0.4617		0.00266	0.05263	0.09476	0.18978	0.3287	…	AT5G66140	20S proteasome alpha subunit D2 (PAD2) (PRS1) (PRC6), identical to SP|O24616 Proteasome subunit alpha type 7-2 (EC 3.4.25.1) (20S proteasome alpha subunit D2) {Arabidopsis thaliana} [ 15239271 NP_201415.1 CDS reverse ] SINGLE_SPLICE_VAR { CHROM_POS_START:26454671 CHROM_POS_END:26455903 } -=| MIDDLE_POINT:26455287 |=| CHROM_ID:5 |=| [( Arabidopsis_thaliana )] |=-
LS1_649	T/A	5	70989592		0.00872	0.48421	0.13514	0.20426	0.50627		0.06924**	0.48421	0.08071	0.11486	0.92022		0.05449**	0.48421	0.09476	0.13253	0.92558	…	AT1G15520	ABC transporter family protein, similar to ABC1 protein GI:14331118 from (Nicotiana plumbaginifolia) [ 15218218 NP_173005.1 CDS reverse ] SINGLE_SPLICE_VAR { CHROM_POS_START:5331988 CHROM_POS_END:5338170 } -=| MIDDLE_POINT:5335079 |=| CHROM_ID:1 |=| [( Arabidopsis_thaliana )] |=-
LS1_77	C/T	5	110000000		0.03038**	0.17368	0.13514	0.18166	0.8172		0.01199**	0.17368	0.08071	0.14714	0.81782		0.00981	0.17368	0.09476	0.16402	0.83619	…	AT5G39000	protein kinase family protein, contains protein kinase domain, Pfam:PF00069 [ 15241606 NP_198716.1 CDS forward ] SINGLE_SPLICE_VAR { CHROM_POS_START:15629090 CHROM_POS_END:15631711 } -=| MIDDLE_POINT:15630400 |=| CHROM_ID:5 |=| [( Arabidopsis_thaliana )] |=-
LS1_729	T/C	5	127725380		0.00802	0.20526	0.13514	0.20583	0.50627		0.00338	0.20526	0.08071	0.17226	0.4617		0.00248	0.20526	0.09476	0.19119	0.3287	…	AT3G46290	protein kinase, putative, similar to receptor-like protein kinase (Catharanthus roseus) gi|1644291|emb|CAA97692 [ 15231393 NP_190214.1 CDS forward ] SINGLE_SPLICE_VAR { CHROM_POS_START:17023994 CHROM_POS_END:17026486 } -=| MIDDLE_POINT:17025240 |=| CHROM_ID:3 |=| [( Arabidopsis_thaliana )] |=-
LS1_381	C/T	8	206453742		0.00527	0.35789	0.13514	0.21376	0.45294		0.05687**	0.35789	0.08071	0.1183	0.92022		0.04291**	0.35789	0.09476	0.13672	0.92558	…	AT3G12750	zinc transporter (ZIP1), identical to putative zinc transporter GB:AAC24197 from (Arabidopsis thaliana), ( Proc. Natl. Acad. Sci. U.S.A. 95 (12), 7220-7224 (1998)) [ 15230588 NP_187881.1 CDS reverse ] SINGLE_SPLICE_VAR { CHROM_POS_START:4051957 CHROM_POS_END:4053163 } -=| MIDDLE_POINT:4052560 |=| CHROM_ID:3 |=| [( Arabidopsis_thaliana )] |=-
LS1_695	G/A	8	206512113		0.00956	0.33158	0.13514	0.20254	0.50627		0.07001**	0.33158	0.08071	0.11467	0.92022		0.05856**	0.33158	0.09476	0.13128	0.92558	…	AT1G37130	nitrate reductase 2 (NR2), identical to SP|P11035 Nitrate reductase 2 (formerly EC 1.6.6.1) (NR2) {Arabidopsis thaliana} [ 15221314 NP_174901.1 CDS forward ] SINGLE_SPLICE_VAR { CHROM_POS_START:14161058 CHROM_POS_END:14164093 } -=| MIDDLE_POINT:14162575 |=| CHROM_ID:1 |=| [( Arabidopsis_thaliana )] |=-
LS1_419	T/A	9	215044623		0.00531	0.38421	0.13514	0.2136	0.45294		0.04505**	0.38421	0.08071	0.12244	0.92022		0.03789**	0.38421	0.09476	0.13893	0.92558	…	AT4G34560	expressed protein [ AT4G34560 22329166 NP_195182.2 CDS forward ] SINGLE_SPLICE_VAR { CHROM_POS_START:16507928 CHROM_POS_END:16508593 } -=| MIDDLE_POINT:16508260 |=| CHROM_ID:4 |=| [( Arabidopsis_thaliana )] |=-
LS1_337	A/G	9	215280925		0.00026	0.5	0.13514	0.27458	0.09151		0.0052	0.5	0.08071	0.16359	0.59104		0.00289	0.5	0.09476	0.18808	0.3287	…	AT4G39200	40S ribosomal protein S25 (RPS25E), ribosomal protein S25, Lycopersicon esculentum, PIR2:S40089 [ 15234970 NP_195631.1 CDS forward ] SINGLE_SPLICE_VAR { CHROM_POS_START:18257458 CHROM_POS_END:18258458 } -=| MIDDLE_POINT:18257958 |=| CHROM_ID:4 |=| [( Arabidopsis_thaliana )] |=-
maf = minor allele frequency
FDR Q value is the estimated False Discovery Rate at the observed P-value (Benjamini and Hochberg, 1995), i.e., it is the FDR analogue of the P-value (Storey, 2002).
**not significant at P<0.01
