# Supplementary material for: Towards new sources of resistance to the currant-lettuce aphid (Nasonovia ribisnigri)
Source: Mol Breed. 2017 Jan 3;37(1):4. doi: 10.1007/s11032-016-0606-4 (PMC5209396; doi:10.1007/s11032-016-0606-4)
Supplement: Supplementary file 13 — GAPIT GWAS other associations.xlsx (EMS13) (XLSX 55 kb) [file 11032_2016_606_MOESM13_ESM.xlsx]

## Sheet: Table S8
Table S8 LKAM SNPs that are significant in either the Kruskal-Wallis or linear mixed model GWAS, but are not significant in both tests
						Kruskal-Wallis test				Linear mixed model
			Assembly			Alate	Apterous	Total aphid		Alate	Apterous	Total aphid	Most significant alignment when compared to TAIR 10
Significant for Phenotype	LKAM (SNP)	Alleles	group	Position		P-value	P-value	P-value		P-value	P-value	P-value	At Number	Description
Alate, apterous and total aphid	LS1_256	A/C	1	68278068		0.01*	0.05*	0.05*		0.00438	0.00878	0.00805	AT1G17410	nucleoside diphosphate kinase family protein, contains Pfam PF00334 : Nucleoside diphosphate kinase domain [ 42562123 NP_173184.2 CDS reverse ] SINGLE_SPLICE_VAR { CHROM_POS_START:5968620 CHROM_POS_END:5969773 } -=| MIDDLE_POINT:5969196 |=| CHROM_ID:1 |=| [( Arabidopsis_thaliana )] |=-
Alate, apterous and total aphid	LS1_595	C/T	1	68921996		0.01*	0.05*	0.05*		0.00098	0.00073	0.0005	AT1G72370	40S ribosomal protein SA (RPSaA), identical to laminin receptor-like protein GB:U01955 (Arabidopsis thaliana) [ 15218458 NP_177381.1 CDS reverse ] MULTIPLE_SPLICE_VAR { CHROM_POS_START:27246810 CHROM_POS_END:27248504 } -=| MIDDLE_POINT:27247657 |=| CHROM_ID:1 |=| [( Arabidopsis_thaliana )] |=-
Alate	LS1_147	T/C	1	145756380		ns	ns	ns		0.00977	0.03716**	0.02335**	AT1G22882	expressed protein [ AT1G22882 30688103 NP_683323.2 CDS forward ] SINGLE_SPLICE_VAR { CHROM_POS_START:8099139 CHROM_POS_END:8101209 } -=| MIDDLE_POINT:8100174 |=| CHROM_ID:1 |=| [( Arabidopsis_thaliana )] |=-
Alate, apterous and total aphid	LS1_159	T/G	1	148798004		0.005	0.005	0.005		0.0697**	0.1874**	0.1942**	AT2G13610	ABC transporter family protein [ AT2G13610 15225446 NP_178984.1 CDS reverse ] SINGLE_SPLICE_VAR { CHROM_POS_START:5680909 CHROM_POS_END:5682858 } -=| MIDDLE_POINT:5681883 |=| CHROM_ID:2 |=| [( Arabidopsis_thaliana )] |=-
Alate	LS1_333	G/A	2	12139409		0.005	0.01*	0.01*		0.2074**	0.3100**	0.2852**	AT1G63610	expressed protein [ AT1G63610 42571975 NP_974078.1 CDS reverse ] MULTIPLE_SPLICE_VAR { CHROM_POS_START:23587338 CHROM_POS_END:23589262 } -=| MIDDLE_POINT:23588300 |=| CHROM_ID:1 |=| [( Arabidopsis_thaliana )] |=-
Alate and Total aphid count	LS1_414	C/A	2	182340107		0.005	0.01*	0.005		0.2287**	0.1392**	0.1756**	AT5G15810	N2,N2-dimethylguanosine tRNA methyltransferase family protein, similar to SP|Q9P804 N(2),N(2)-dimethylguanosine tRNA methyltransferase (EC 2.1.1.32) (tRNA(guanine-26,N(2)-N(2)) methyltransferase) {Schizosaccharomyces pombe} [ 30685545 NP_197085.2 CDS forward ] SINGLE_SPLICE_VAR { CHROM_POS_START:5157801 CHROM_POS_END:5161124 } -=| MIDDLE_POINT:5159462 |=| CHROM_ID:5 |=| [( Arabidopsis_thaliana )]…
Alate, apterous and total aphid	LS1_734	A/T	3	78683242		0.005	0.005	0.005		0.0592**	0.1148**	0.0971**	AT2G31610	40S ribosomal protein S3 (RPS3A) [ AT2G31610 15225107 NP_180719.1 CDS forward ] SINGLE_SPLICE_VAR { CHROM_POS_START:13457461 CHROM_POS_END:13458746 } -=| MIDDLE_POINT:13458103 |=| CHROM_ID:2 |=| [( Arabidopsis_thaliana )] |=-
Alate, apterous and total aphid	LS1_523	C/G	4	272009236		ns	ns	ns		0.00349	0.00307	0.00258	AT1G47410	expressed protein, identical to hypothetical protein GB:AAD46041 GI:5668815 from (Arabidopsis thaliana) [ 15220200 NP_175174.1 CDS forward ] SINGLE_SPLICE_VAR { CHROM_POS_START:17397258 CHROM_POS_END:17397948 } -=| MIDDLE_POINT:17397603 |=| CHROM_ID:1 |=| [( Arabidopsis_thaliana )] |=-
Alate, apterous and total aphid	LS1_552	A/G	4	322132281		0.01*	0.05*	0.01*		0.00764	0.00313	0.00266	AT5G66140	20S proteasome alpha subunit D2 (PAD2) (PRS1) (PRC6), identical to SP|O24616 Proteasome subunit alpha type 7-2 (EC 3.4.25.1) (20S proteasome alpha subunit D2) {Arabidopsis thaliana} [ 15239271 NP_201415.1 CDS reverse ] SINGLE_SPLICE_VAR { CHROM_POS_START:26454671 CHROM_POS_END:26455903 } -=| MIDDLE_POINT:26455287 |=| CHROM_ID:5 |=| [( Arabidopsis_thaliana )] |=-
Alate, apterous and total aphid	LS1_272	T/C	5	68958890		0.005	0.005	0.005		0.0361**	0.0459**	0.0515**	AT5G11380	1-deoxy-D-xylulose 5-phosphate synthase, putative / 1-deoxyxylulose-5-phosphate synthase, putative / DXP-synthase, putative, similar to 1-deoxy-D-xylulose 5-phosphate synthase 1 (Medicago truncatula) GI:21322713 [ 15239030 NP_196699.1 CDS forward ] SINGLE_SPLICE_VAR { CHROM_POS_START:3630173 CHROM_POS_END:3633251 } -=| MIDDLE_POINT:3631712 |=| CHROM_ID:5 |=| [( Arabidopsis_thaliana )] |=-
Alate	LS1_649	T/A	5	70989592		ns	ns	ns		0.00872	0.06924**	0.05449**	AT1G15520	ABC transporter family protein, similar to ABC1 protein GI:14331118 from (Nicotiana plumbaginifolia) [ 15218218 NP_173005.1 CDS reverse ] SINGLE_SPLICE_VAR { CHROM_POS_START:5331988 CHROM_POS_END:5338170 } -=| MIDDLE_POINT:5335079 |=| CHROM_ID:1 |=| [( Arabidopsis_thaliana )] |=-
Total aphid count	LS1_77	C/T	5	110000000		ns	ns	ns		0.03038**	0.01199**	0.00981	AT5G39000	protein kinase family protein, contains protein kinase domain, Pfam:PF00069 [ 15241606 NP_198716.1 CDS forward ] SINGLE_SPLICE_VAR { CHROM_POS_START:15629090 CHROM_POS_END:15631711 } -=| MIDDLE_POINT:15630400 |=| CHROM_ID:5 |=| [( Arabidopsis_thaliana )] |=-
Alate, apterous and total aphid	LS1_116	G/A	5	284049084		0.0005	0.005	0.005		0.0240**	0.1155**	0.0864**	AT5G66250	kinectin-related, contains weak similarity to kinectin (GI:3766232)
Alate	LS1_242	A/T	7	167397330		0.005	0.05*	0.05*		0.0844**	0.0293**	0.0292**	AT5G19210	DEAD/DEAH box helicase, putative, EUKARYOTIC INITIATION FACTOR 4A-II (EIF-4A-II), Homo sapiens, SWISSPROT:IF42_HUMAN [ 42573431 NP_974812.1 CDS forward ] MULTIPLE_SPLICE_VAR { CHROM_POS_START:6461446 CHROM_POS_END:6463689 } -=| MIDDLE_POINT:6462567 |=| CHROM_ID:5 |=| [( Arabidopsis_thaliana )] |=-
Alate and Total aphid count	LS1_594	C/A	7	241787041		0.005	0.01*	0.005		0.3523**	0.1443**	0.1213**	AT5G47750	protein kinase, putative, similar to protein kinase G11A (Oryza sativa) SWISS-PROT:P47997 [ 15238798 NP_199586.1 CDS reverse ] SINGLE_SPLICE_VAR { CHROM_POS_START:19357173 CHROM_POS_END:19359090 } -=| MIDDLE_POINT:19358131 |=| CHROM_ID:5 |=| [( Arabidopsis_thaliana )] |=-
Alate	LS1_779	C/T	9	214848105		0.005	0.05*	0.01*		0.0178**	0.0775**	0.0519**	AT2G21490	dehydrin family protein, contains Pfam domain, PF00257: Dehydrin [ 15226568 NP_179744.1 CDS reverse ] SINGLE_SPLICE_VAR { CHROM_POS_START:9213289 CHROM_POS_END:9214120 } -=| MIDDLE_POINT:9213704 |=| CHROM_ID:2 |=| [( Arabidopsis_thaliana )] |=-
Alate	LS1_419	T/A	9	215044623		ns	ns	ns		0.00531	0.04505**	0.03789**	AT4G34560	expressed protein [ AT4G34560 22329166 NP_195182.2 CDS forward ] SINGLE_SPLICE_VAR { CHROM_POS_START:16507928 CHROM_POS_END:16508593 } -=| MIDDLE_POINT:16508260 |=| CHROM_ID:4 |=| [( Arabidopsis_thaliana )] |=-
Alate, apterous and total aphid	LS1_337	A/G	9	215280925		0.01*	0.05*	0.05*		0.00026	0.0052	0.00289	AT4G39200	40S ribosomal protein S25 (RPS25E), ribosomal protein S25, Lycopersicon esculentum, PIR2:S40089 [ 15234970 NP_195631.1 CDS forward ] SINGLE_SPLICE_VAR { CHROM_POS_START:18257458 CHROM_POS_END:18258458 } -=| MIDDLE_POINT:18257958 |=| CHROM_ID:4 |=| [( Arabidopsis_thaliana )] |=-
Apterous and Total aphid count	LS1_88	G/C	10	50000000		0.01*	0.005	0.005		0.2193**	0.0396**	0.0411**	AT5G14420	copine-related, low similarity to SP|Q99829 Copine I {Homo sapiens} [ 15241400 NP_196946.1 CDS reverse ] MULTIPLE_SPLICE_VAR { CHROM_POS_START:4648358 CHROM_POS_END:4650566 } -=| MIDDLE_POINT:4649462 |=| CHROM_ID:5 |=| [( Arabidopsis_thaliana )] |=-
Alate, apterous and total aphid	LS1_418	G/C	10	240000000		0.005	0.005	0.005		0.1495**	0.0730**	0.0784**	AT3G29390	hydroxyproline-rich glycoprotein family protein, sequencing discrepancy between cDNA and genomic sequence prevents representation of entire coding sequence [ 42565288 NP_566850.3 CDS forward ] SINGLE_SPLICE_VAR { CHROM_POS_START:11290912 CHROM_POS_END:11295761 } -=| MIDDLE_POINT:11293336 |=| CHROM_ID:3 |=| [( Arabidopsis_thaliana )] |=-
*not sinificant at P<0.005 Kruskal-Wallis test
**not significant at P<0.01 linear mixed model GWAS
ns not significant
